# Supplementary material for: Porphyrin as a versatile visible-light-activatable organic/metal hybrid photoremovable protecting group
Source: Nat Commun. 2022 Jun 24;13:3614. doi: 10.1038/s41467-022-31288-2 (PMC9232598; doi:10.1038/s41467-022-31288-2)
Supplement: Supplementary file 3 — Source data [file 41467_2022_31288_MOESM3_ESM.xlsx]

## Sheet: Fig. 2b
Compound 5			Compound 6			Compound 7			Compound 8
Wavelength / nm	Absorption of 5 (6.68 micro M)	Epsilon = Abs/ 6.68´10^-6 mol^-1 cm^-1	Wavelength / nm	Absorption of 6 (7.10 micro M)	Epsilon = Abs/ 7.1´10^-6 mol^-1 cm^-1	Wavelength / nm	Absorption of 7 (11.19 micro M)	Epsilon = Abs/ 11.19´10^-6 mol^-1 cm^-1	Wavelength / nm	Absorption of 8 (8.33 micro M)	Epsilon = Abs/ 8.33´10^-6 mol^-1 cm^-1
700.017	0.000236274	35.3708	250	0.22437	31601.4	700.017	0.01966	1756.84	700.017	-0.02822	-3387.05
699.009	0.000274789	41.1367	250.5	0.23804	33526.8	699.009	0.01947	1739.65	699.009	-0.02855	-3426.71
698.001	0.000551073	82.4973	251	0.23096	32529.6	698.001	0.0198	1769.74	698.001	-0.02896	-3475.84
696.993	-0.000122889	-18.3969	251.5	0.20825	29331	696.993	0.01973	1763.36	696.993	-0.02831	-3397.78
695.984	0.000671405	100.511	252	0.20508	28884.5	695.984	0.01954	1746.59	695.984	-0.02842	-3410.27
695.011	0.000200533	30.0204	252.5	0.18774	26442.3	695.011	0.01992	1780.32	695.011	-0.02823	-3387.44
694.002	0.000248887	37.2591	253	0.16248	22884.5	694.002	0.01998	1785.3	694.002	-0.02787	-3344.25
692.992	0.000543013	66	253.5	0.15198	21405.6	692.992	0.02014	1799.6	692.992	-0.02796	-3355.48
691.982	0.000796879	119.295	254	0.14465	20373.2	691.982	0.02045	1827.9	691.982	-0.02822	-3386.4
691.008	0.000200689	30.0436	254.5	0.13306	18740.8	691.008	0.02021	1806.05	691.008	-0.02793	-3351.92
689.998	0.000510486	76.4213	255	0.12817	18052.1	689.998	0.02034	1817.93	689.998	-0.02802	-3363.07
688.987	0.000590265	88.3643	255.5	0.12695	17880.3	688.987	0.02055	1836.5	688.987	-0.02776	-3331.53
688.012	0.000657924	98.4931	256	0.12158	17123.9	688.012	0.02075	1854.66	688.012	-0.02769	-3323.28
687	0.000502141	75.172	256.5	0.11743	16539.4	687	0.02115	1889.67	687	-0.02802	-3362.96
685.988	0.000502504	75.2263	257	0.1156	16281.7	685.988	0.02071	1850.79	685.988	-0.02746	-3295.81
685.012	0.000393101	58.8483	257.5	0.11267	15869	685.012	0.02097	1874.33	685.012	-0.02773	-3328.16
684	5.26035e-05	7.87489	258	0.1106	15577.5	684	0.02112	1887.45	684	-0.02754	-3305.61
682.987	0.000339886	50.8819	258.5	0.11035	15542.3	682.987	0.02181	1949.43	682.987	-0.02737	-3284.97
682.01	0.000376286	56.3311	259	0.11072	15594.4	682.01	0.02117	1891.79	682.01	-0.02756	-3307.72
680.996	0.000751758	112.54	259.5	0.1106	15577.5	680.996	0.02193	1959.73	680.996	-0.02719	-3262.82
679.983	0.000300873	45.0416	260	0.10925	15387.3	679.983	0.02221	1984.44	679.983	-0.02709	-3250.79
679.005	0.000694273	103.935	260.5	0.10974	15456.3	679.005	0.02226	1989.72	679.005	-0.02701	-3240.99
677.99	2.3298e-05	3.48778	261	0.11182	15749.3	677.99	0.02239	2000.93	677.99	-0.02747	-3297.06
677.012	0.000148792	22.2746	261.5	0.1123	15816.9	677.012	0.02221	1984.99	677.012	-0.02735	-3282.61
675.997	0.000626815	93.836	262	0.1123	15816.9	675.997	0.02274	2032.03	675.997	-0.02657	-3188.54
675.018	1.27361e-05	1.90663	262.5	0.11328	15954.9	675.018	0.02299	2054.15	675.018	-0.02668	-3201.39
674.002	0.000559497	83.7583	263	0.11377	16023.9	674.002	0.02313	2067	674.002	-0.0259	-3108.88
672.986	0.000485867	72.7356	263.5	0.11389	16040.8	672.986	0.02329	2081.47	672.986	-0.02597	-3117.22
672.006	0.000713226	106.772	264	0.11487	16178.9	672.006	0.02472	2208.79	672.006	-0.02626	-3151.75
670.989	0.000584043	87.433	264.5	0.1156	16281.7	670.989	0.02436	2176.59	670.989	-0.02565	-3078.01
670.009	0.0007097	106.244	265	0.11621	16367.6	670.009	0.02523	2254.47	670.009	-0.02518	-3021.6
668.991	0.000628915	94.1503	265.5	0.11792	16608.5	668.991	0.02588	2312.7	668.991	-0.02514	-3017.08
668.01	0.000990205	148.237	266	0.11926	16797.2	668.01	0.02628	2348.19	668.01	-0.02463	-2956.14
666.992	0.000944648	141.416	266.5	0.12	16901.4	666.992	0.02746	2454.19	666.992	-0.02442	-2930.33
666.01	0.00151	226.594	267	0.12134	17090.1	666.01	0.02817	2517.43	666.01	-0.02377	-2852.17
664.992	0.00102	152.754	267.5	0.1228	17295.8	664.992	0.0295	2636.16	664.992	-0.02286	-2743.3
664.01	0.00197	294.227	268	0.12378	17433.8	664.01	0.03036	2713.04	664.01	-0.0218	-2616.64
662.99	0.00195	292.611	268.5	0.12524	17639.4	662.99	0.03188	2848.56	662.99	-0.02072	-2486.88
662.007	0.0022	329.949	269	0.12695	17880.3	662.007	0.03286	2936.96	662.007	-0.02089	-2507.52
660.988	0.00253	379.079	269.5	0.12854	18104.2	660.988	0.03431	3066.24	660.988	-0.01922	-2306.13
660.004	0.00281	420.702	270	0.13	18309.9	660.004	0.03649	3260.7	660.004	-0.01738	-2085.63
658.984	0.00321	481.002	270.5	0.13196	18585.9	658.984	0.03834	3426.06	658.984	-0.01675	-2009.89
658	0.00391	585.756	271	0.13379	18843.7	658	0.03939	3520.29	658	-0.01514	-1816.79
657.015	0.00404	605.169	271.5	0.13525	19049.3	657.015	0.04267	3813.02	657.015	-0.01386	-1662.75
655.994	0.00489	732.086	272	0.13696	19290.1	655.994	0.04456	3982.23	655.994	-0.01118	-1342.18
655.009	0.00554	829.926	272.5	0.13867	19531	655.009	0.04734	4230.49	655.009	-0.00901	-1081.25
653.987	0.00651	974.298	273	0.14038	19771.8	653.987	0.04918	4394.87	653.987	-0.00699	-839.428
653.001	0.00733	1096.72	273.5	0.14221	20029.6	653.001	0.05185	4633.36	653.001	-0.00514	-617.129
652.015	0.00878	1314.84	274	0.14404	20287.3	652.015	0.05385	4812.31	652.015	-0.00281	-337.474
650.993	0.01022	1529.62	274.5	0.14575	20528.2	650.993	0.05632	5033	650.993	-0.0011	-132.57
650.006	0.01187	1777.57	275	0.14746	20769	650.006	0.05729	5119.49	650.006	0.000440673	52.8856
648.983	0.01359	2035.14	275.5	0.14917	21009.9	648.983	0.05817	5198.06	648.983	0.0018	216.407
647.996	0.0146	2185.95	276	0.151	21267.6	647.996	0.05843	5221.51	647.996	0.00256	307.392
647.008	0.01656	2479.6	276.5	0.15271	21508.5	647.008	0.05817	5198.17	647.008	0.00339	406.439
645.984	0.01881	2815.77	277	0.15442	21749.3	645.984	0.05677	5073.15	645.984	0.00308	369.576
644.996	0.01943	2909.46	277.5	0.15625	22007	644.996	0.05515	4928.21	644.996	0.0021	251.713
644.008	0.02093	3132.68	278	0.15796	22247.9	644.008	0.05353	4783.55	644.008	0.00158	189.212
642.983	0.02119	3172.23	278.5	0.15955	22471.8	642.983	0.05076	4535.99	642.983	-0.000603914	-72.4762
641.994	0.02104	3149.7	279	0.16125	22711.3	641.994	0.04853	4337.31	641.994	-0.0025	-300.034
641.005	0.0199	2978.34	279.5	0.16309	22970.4	641.005	0.04518	4037.4	641.005	-0.0045	-539.843
640.015	0.01815	2716.61	280	0.16467	23193	640.015	0.04255	3802.48	640.015	-0.00736	-883.534
638.989	0.0164	2454.44	280.5	0.16638	23433.8	638.989	0.04049	3618.53	638.989	-0.0088	-1055.85
637.999	0.01419	2124.45	281	0.16809	23674.6	637.999	0.03838	3429.66	637.999	-0.01082	-1297.94
637.009	0.01286	1924.97	281.5	0.16968	23898.6	637.009	0.03684	3292.03	637.009	-0.01259	-1511.28
636.018	0.0111	1662.3	282	0.17114	24104.2	636.018	0.03524	3149.45	636.018	-0.01409	-1691.04
634.991	0.01008	1509.05	282.5	0.17261	24311.3	634.991	0.0341	3047.24	634.991	-0.01506	-1807.53
634	0.00924	1382.97	283	0.17407	24516.9	634	0.03323	2969.22	634	-0.01653	-1984.37
633.008	0.00801	1199.7	283.5	0.17554	24723.9	633.008	0.03234	2890.07	633.008	-0.01735	-2082.23
632.017	0.00764	1143.1	284	0.17688	24912.7	632.017	0.03208	2867.15	632.017	-0.01764	-2117.19
630.988	0.00668	1000.39	284.5	0.17822	25101.4	630.988	0.03116	2784.2	630.988	-0.0181	-2171.91
629.996	0.00626	936.679	285	0.17957	25291.5	629.996	0.03088	2759.45	629.996	-0.01892	-2270.09
629.003	0.00589	881.583	285.5	0.18079	25463.4	629.003	0.03031	2708.71	629.003	-0.01918	-2302.28
628.01	0.00584	873.83	286	0.18201	25635.2	628.01	0.02995	2676.34	628.01	-0.0198	-2375.72
627.017	0.00542	812.014	286.5	0.18311	25790.1	627.017	0.02979	2662.28	627.017	-0.02042	-2450.15
625.987	0.00537	803.465	287	0.18408	25926.8	625.987	0.03003	2683.36	625.987	-0.02082	-2498.67
624.994	0.00521	780.05	287.5	0.18494	26047.9	624.994	0.02995	2676.77	624.994	-0.02029	-2435.48
624	0.00537	803.367	288	0.18579	26167.6	624	0.03055	2730.46	624	-0.02048	-2457.75
623.006	0.00476	712.612	288.5	0.1864	26253.5	623.006	0.03091	2762.52	623.006	-0.02087	-2504.39
622.011	0.00473	708.388	289	0.18713	26356.3	622.011	0.03093	2763.63	622.011	-0.02037	-2444.52
621.016	0.00424	634.719	289.5	0.18774	26442.3	621.016	0.0318	2842.14	621.016	-0.02026	-2431.51
619.985	0.00412	616.447	290	0.18811	26494.4	619.985	0.03227	2884.15	619.985	-0.0199	-2388.05
618.989	0.00386	578.389	290.5	0.1886	26563.4	618.989	0.03331	2977.17	618.989	-0.01939	-2327.23
617.994	0.00411	614.698	291	0.18896	26614.1	617.994	0.03398	3036.27	617.994	-0.01884	-2261.15
616.998	0.00433	647.951	291.5	0.18909	26632.4	616.998	0.03467	3098.62	616.998	-0.01838	-2206.11
616.002	0.00461	690.526	292	0.18909	26632.4	616.002	0.03578	3197.2	616.002	-0.01773	-2128.07
615.005	0.00522	781.529	292.5	0.18909	26632.4	615.005	0.03721	3325.38	615.005	-0.01702	-2042.77
614.009	0.00575	860.669	293	0.18909	26632.4	614.009	0.03781	3378.64	614.009	-0.01632	-1958.1
613.012	0.00659	986.836	293.5	0.18884	26597.2	613.012	0.03901	3486.09	613.012	-0.01532	-1838.8
612.015	0.00722	1081.6	294	0.18848	26546.5	612.015	0.04093	3657.35	612.015	-0.01419	-1702.83
611.017	0.00796	1191.34	294.5	0.18811	26494.4	611.017	0.04212	3763.72	611.017	-0.01311	-1573.86
609.983	0.00872	1305.24	295	0.1875	26408.5	609.983	0.04367	3902.81	609.983	-0.01198	-1438.16
608.985	0.00909	1361.43	295.5	0.18689	26322.5	608.985	0.04474	3997.93	608.985	-0.01147	-1376.93
607.987	0.01061	1588.13	296	0.18616	26219.7	607.987	0.04659	4163.93	607.987	-0.01022	-1226.24
606.988	0.0117	1751.68	296.5	0.18518	26081.7	606.988	0.04826	4312.91	606.988	-0.00821	-984.749
605.989	0.0123	1841.41	297	0.18433	25962	605.989	0.05083	4542.55	605.989	-0.00656	-787.654
604.99	0.0136	2036.58	297.5	0.18335	25823.9	604.99	0.05258	4699.23	604.99	-0.0059	-707.923
603.991	0.0144	2156.36	298	0.18225	25669	603.991	0.05434	4855.81	603.991	-0.00425	-510.14
602.991	0.01562	2337.67	298.5	0.18103	25497.2	602.991	0.05677	5073.68	602.991	-0.00239	-287.071
601.992	0.01709	2558.25	299	0.17969	25308.5	601.992	0.05898	5270.4	601.992	-0.000641136	-76.9433
600.991	0.01881	2815.51	299.5	0.17834	25118.3	600.991	0.06138	5485.04	600.991	0.00138	165.515
599.991	0.02071	3100.32	300	0.17688	24912.7	599.991	0.06358	5681.74	599.991	0.00402	482.657
598.99	0.02284	3419.12	300.5	0.17542	24707	598.99	0.06561	5863.08	598.99	0.00571	685.309
597.99	0.02525	3780.55	301	0.17395	24500	597.99	0.06809	6085.09	597.99	0.00845	1014.41
596.988	0.02699	4039.95	301.5	0.17249	24294.4	596.988	0.06961	6220.98	596.988	0.00933	1119.67
595.987	0.02936	4395.05	302	0.17065	24035.2	595.987	0.07087	6333.55	595.987	0.0113	1355.98
594.985	0.03102	4644.28	302.5	0.16882	23777.5	594.985	0.07217	6449.9	594.985	0.01239	1487.18
593.983	0.03281	4911.42	303	0.16711	23536.6	593.983	0.07337	6556.92	593.983	0.01345	1613.64
593.018	0.03408	5101.87	303.5	0.16541	23297.2	593.018	0.07379	6594.15	593.018	0.01414	1696.77
592.016	0.03591	5376.48	304	0.16382	23073.2	592.016	0.07405	6617.94	592.016	0.01521	1825.74
591.013	0.03654	5470.22	304.5	0.16211	22832.4	591.013	0.07373	6589.01	591.013	0.01544	1853.19
590.01	0.03724	5574.87	305	0.1604	22591.5	590.01	0.07311	6533.91	590.01	0.01502	1803.08
589.007	0.03839	5747.24	305.5	0.15869	22350.7	589.007	0.07187	6423.13	589.007	0.0146	1751.95
588.003	0.03891	5825.44	306	0.15698	22109.9	588.003	0.0708	6326.85	588.003	0.01343	1611.22
587	0.03861	5780.07	306.5	0.15515	21852.1	587	0.06914	6178.6	587	0.01242	1490.77
585.996	0.03793	5678.35	307	0.1532	21577.5	585.996	0.06699	5986.77	585.996	0.01006	1207.66
584.991	0.03693	5528.53	307.5	0.15112	21284.5	584.991	0.06397	5716.74	584.991	0.00795	954.563
583.987	0.03469	5193.33	308	0.14917	21009.9	583.987	0.06253	5588.34	583.987	0.00572	687.04
582.982	0.03177	4755.58	308.5	0.14722	20735.2	582.982	0.06024	5383.34	582.982	0.00312	373.859
582.014	0.02887	4322.27	309	0.14539	20477.5	582.014	0.05823	5203.34	582.014	0.000890406	106.858
581.009	0.02582	3864.74	309.5	0.14368	20236.6	581.009	0.05639	5039.56	581.009	-0.000997069	-119.659
580.003	0.02329	3486.94	310	0.14148	19926.8	580.003	0.05546	4956.04	580.003	-0.00294	-352.979
578.998	0.02092	3131.25	310.5	0.1394	19633.8	578.998	0.05463	4881.75	578.998	-0.00407	-488.983
577.992	0.01898	2840.61	311	0.13757	19376.1	577.992	0.05375	4803.51	577.992	-0.00545	-653.595
576.985	0.017	2544.34	311.5	0.1355	19084.5	576.985	0.05412	4836.24	576.985	-0.00657	-789.007
576.016	0.01583	2370.51	312	0.13367	18826.8	576.016	0.05374	4802.93	576.016	-0.0077	-923.989
575.009	0.01471	2201.38	312.5	0.13171	18550.7	575.009	0.05426	4849.18	575.009	-0.00817	-980.372
574.002	0.01329	1988.92	313	0.12964	18259.2	574.002	0.05455	4874.69	574.002	-0.00793	-951.132
572.995	0.01205	1804.58	313.5	0.12769	17984.5	572.995	0.05572	4979.76	572.995	-0.00791	-949.235
571.987	0.01135	1699.46	314	0.12573	17708.5	571.987	0.05724	5115.13	571.987	-0.00841	-1008.96
571.017	0.01075	1609.54	314.5	0.12415	17485.9	571.017	0.05864	5240.68	571.017	-0.00744	-892.861
570.009	0.01033	1545.75	315	0.12231	17226.8	570.009	0.06085	5437.89	570.009	-0.00611	-733.574
569	0.0095	1421.95	315.5	0.11975	16866.2	569	0.06271	5603.68	569	-0.00466	-559.78
567.992	0.00941	1408.16	316	0.11816	16642.3	567.992	0.06554	5856.8	567.992	-0.00319	-382.913
566.983	0.00951	1423.58	316.5	0.11682	16453.5	566.983	0.06868	6137.41	566.983	-0.00113	-135.774
566.011	0.00959	1435.3	317	0.11487	16178.9	566.011	0.07145	6384.95	566.011	0.000403206	48.3891
565.002	0.01055	1579.47	317.5	0.11328	15954.9	565.002	0.07486	6689.58	565.002	0.00312	374.804
563.993	0.01058	1583.12	318	0.11182	15749.3	563.993	0.07801	6971.02	563.993	0.0062	744.072
562.983	0.01153	1726.1	318.5	0.11047	15559.2	562.983	0.08209	7335.72	562.983	0.00956	1147
562.01	0.01219	1824.34	319	0.10913	15370.4	562.01	0.08527	7620.05	562.01	0.01274	1528.44
561	0.01349	2019.83	319.5	0.10791	15198.6	561	0.08857	7915.25	561	0.016	1920.57
559.989	0.01487	2226.52	320	0.10657	15009.9	559.989	0.09211	8231.7	559.989	0.0196	2351.78
559.016	0.01644	2461.74	320.5	0.10535	14838	559.016	0.0949	8480.96	559.016	0.0227	2724.32
558.005	0.01861	2785.68	321	0.10437	14700	558.005	0.09796	8753.82	558.005	0.02646	3174.92
556.994	0.02075	3106.86	321.5	0.10339	14562	556.994	0.10029	8962.51	556.994	0.02975	3570.21
555.982	0.02311	3459.55	322	0.10242	14425.4	555.982	0.102	9115.14	555.982	0.03251	3902.08
555.008	0.02594	3883.35	322.5	0.10193	14356.3	555.008	0.10353	9252.03	555.008	0.03471	4165.25
553.996	0.0286	4281.14	323	0.10107	14235.2	553.996	0.10396	9290.8	553.996	0.03658	4390.58
552.984	0.03113	4659.76	323.5	0.10046	14149.3	552.984	0.1037	9267.47	552.984	0.03728	4473.83
552.009	0.03367	5040.16	324	0.1001	14098.6	552.009	0.10317	9219.85	552.009	0.0372	4464.47
550.996	0.03601	5391.48	324.5	0.09937	13995.8	550.996	0.10205	9119.42	550.996	0.03684	4421.15
549.983	0.03793	5677.52	325	0.09875	13908.5	549.983	0.10007	8942.42	549.983	0.03583	4299.87
549.008	0.03937	5893.27	325.5	0.09839	13857.7	549.008	0.09734	8698.98	549.008	0.03442	4130.32
547.994	0.04014	6009.31	326	0.0979	13788.7	547.994	0.09474	8466.85	547.994	0.03227	3872.5
547.018	0.04065	6085.43	326.5	0.09753	13736.6	547.018	0.09221	8240.35	547.018	0.02942	3530.73
546.004	0.04041	6049.09	327	0.09717	13685.9	546.004	0.08955	8002.49	546.004	0.02648	3177.7
544.99	0.03928	5880.03	327.5	0.0968	13633.8	544.99	0.08648	7728.75	544.99	0.02368	2841.35
544.013	0.03846	5756.82	328	0.09631	13564.8	544.013	0.08422	7526.08	544.013	0.02119	2542.67
542.999	0.03687	5519.43	328.5	0.09619	13547.9	542.999	0.08214	7340.39	542.999	0.01855	2226.3
541.984	0.03474	5200.05	329	0.09619	13547.9	541.984	0.07994	7143.5	541.984	0.01599	1918.5
541.007	0.03303	4945.15	329.5	0.09546	13445.1	541.007	0.0784	7006.15	541.007	0.01329	1595.22
539.991	0.03116	4665.27	330	0.09509	13393	539.991	0.07794	6965.26	539.991	0.01195	1434.54
539.013	0.02902	4344.82	330.5	0.09485	13359.2	539.013	0.07762	6936.44	539.013	0.01106	1327.32
537.998	0.02709	4055.22	331	0.09424	13273.2	537.998	0.07826	6993.92	537.998	0.01114	1336.48
536.982	0.02583	3866.66	331.5	0.09387	13221.1	536.982	0.07936	7092.25	536.982	0.01035	1241.65
536.003	0.02494	3734.2	332	0.09399	13238	536.003	0.08056	7199.65	536.003	0.01106	1327.89
534.987	0.02422	3625.97	332.5	0.09399	13238	534.987	0.08338	7451.55	534.987	0.01337	1604.18
534.008	0.02452	3670.44	333	0.09399	13238	534.008	0.08691	7766.94	534.008	0.01578	1894.16
532.991	0.02535	3794.85	333.5	0.09387	13221.1	532.991	0.09019	8059.51	532.991	0.01754	2104.6
532.011	0.02714	4063.59	334	0.09375	13204.2	532.011	0.09519	8507.15	532.011	0.02167	2600.86
530.994	0.02955	4424.35	334.5	0.09387	13221.1	530.994	0.10104	9029.26	530.994	0.02751	3301.95
530.014	0.03266	4889.87	335	0.09399	13238	530.014	0.10721	9580.53	530.014	0.03364	4037.2
528.996	0.03617	5414.81	335.5	0.09436	13290.1	528.996	0.11308	10105.4	528.996	0.03804	4565.06
528.016	0.04005	5996.06	336	0.09448	13307	528.016	0.11896	10630.7	528.016	0.043	5160.72
526.997	0.04596	6879.8	336.5	0.0946	13323.9	526.997	0.12707	11356.1	526.997	0.05212	6254.4
526.016	0.05188	7766.1	337	0.09509	13393	526.016	0.13402	11976.4	526.016	0.0589	7068.17
524.998	0.05848	8754.88	337.5	0.09546	13445.1	524.998	0.1413	12627.4	524.998	0.06644	7972.94
524.016	0.06606	9890.01	338	0.09534	13428.2	524.016	0.14843	13264.7	524.016	0.07436	8924.02
522.997	0.07389	11061.2	338.5	0.09583	13497.2	522.997	0.15508	13858.9	522.997	0.0816	9792.68
522.016	0.08268	12377.4	339	0.09668	13616.9	522.016	0.16119	14404.7	522.016	0.08875	10651.4
520.996	0.09144	13689.6	339.5	0.09729	13702.8	520.996	0.16622	14854.2	520.996	0.09516	11420.2
520.014	0.09961	14912.1	340	0.0979	13788.7	520.014	0.17009	15200.5	520.014	0.10024	12029.5
518.994	0.10706	16027.5	340.5	0.09839	13857.7	518.994	0.17282	15444.5	518.994	0.10375	12450.7
518.011	0.1129	16901.6	341	0.09888	13926.8	518.011	0.17401	15550.3	518.011	0.10599	12719.7
516.991	0.11836	17719	341.5	0.09961	14029.6	516.991	0.17406	15554.9	516.991	0.10734	12881.8
516.008	0.12285	18390.3	342	0.10046	14149.3	516.008	0.17332	15488.7	516.008	0.10765	12919.6
514.987	0.12573	18822.8	342.5	0.10144	14287.3	514.987	0.17074	15258.4	514.987	0.10695	12835.4
514.003	0.1277	19116.3	343	0.10229	14407	514.003	0.16749	14967.9	514.003	0.10448	12539
512.982	0.12825	19199.3	343.5	0.10315	14528.2	512.982	0.16285	14553.3	512.982	0.10051	12062.1
511.998	0.12724	19047.9	344	0.10413	14666.2	511.998	0.1572	14048.2	511.998	0.09615	11538.5
511.014	0.12463	18658	344.5	0.10547	14854.9	511.014	0.15203	13586.3	511.014	0.09067	10881.6
509.992	0.12028	18006.8	345	0.10681	15043.7	509.992	0.14516	12972.5	509.992	0.0843	10117.5
509.007	0.11527	17256.2	345.5	0.10779	15181.7	509.007	0.13874	12398.5	509.007	0.07787	9345.76
507.985	0.10909	16330.8	346	0.10876	15318.3	507.985	0.1322	11814.3	507.985	0.07131	8557.44
507	0.10226	15307.9	346.5	0.10986	15473.2	507	0.12596	11256.4	507	0.06488	7786.07
506.015	0.09612	14389.2	347	0.11084	15611.3	506.015	0.11997	10720.9	506.015	0.05897	7077.26
504.992	0.08931	13369.9	347.5	0.11206	15783.1	504.992	0.11378	10168.1	504.992	0.05247	6296.63
504.006	0.08272	12383.8	348	0.1134	15971.8	504.006	0.10809	9659.54	504.006	0.04647	5576.82
502.983	0.07529	11271.6	348.5	0.11462	16143.7	502.983	0.10291	9196.38	502.983	0.04091	4910.12
501.997	0.06869	10282.5	349	0.1156	16281.7	501.997	0.09794	8752.03	501.997	0.03498	4197.61
501.01	0.06257	9367.57	349.5	0.1167	16436.6	501.01	0.0938	8382.23	501.01	0.03023	3628.03
499.986	0.05645	8451.29	350	0.1178	16591.5	499.986	0.08979	8024.13	499.986	0.02594	3113.42
499	0.05024	7521.52	350.5	0.11877	16728.2	499	0.08636	7717.96	499	0.02151	2581.66
498.013	0.04495	6729.47	351	0.11987	16883.1	498.013	0.08362	7472.56	498.013	0.0183	2195.96
496.988	0.03993	5977.5	351.5	0.12085	17021.1	496.988	0.08156	7288.89	496.988	0.01512	1814.43
496.001	0.03581	5361.24	352	0.1217	17140.8	496.001	0.07978	7129.34	496.001	0.01245	1494.37
495.014	0.03221	4822.28	352.5	0.12268	17278.9	495.014	0.0784	7005.87	495.014	0.01082	1298.85
493.988	0.02889	4325.49	353	0.12366	17416.9	493.988	0.07759	6934.21	493.988	0.00972	1166.03
493	0.02659	3981.05	353.5	0.12451	17536.6	493	0.07722	6901.04	493	0.01005	1205.85
492.012	0.02509	3755.57	354	0.12537	17657.7	492.012	0.07696	6877.34	492.012	0.00787	945.002
490.986	0.02395	3585.29	354.5	0.12634	17794.4	490.986	0.07677	6860.18	490.986	0.00721	865.818
489.998	0.02345	3510.3	355	0.12744	17949.3	489.998	0.07713	6892.81	489.998	0.00818	981.322
489.009	0.02272	3400.72	355.5	0.12842	18087.3	489.009	0.0774	6916.53	489.009	0.00818	981.853
487.982	0.02238	3349.82	356	0.12927	18207	487.982	0.0776	6934.61	487.982	0.00723	867.173
486.993	0.02206	3301.7	356.5	0.13037	18362	486.993	0.07753	6928.49	486.993	0.00686	823.832
486.004	0.02206	3302.31	357	0.13159	18533.8	486.004	0.07798	6968.99	486.004	0.00764	916.871
485.015	0.0223	3337.84	357.5	0.13257	18671.8	485.015	0.07804	6973.78	485.015	0.00825	990.617
483.987	0.02229	3337.5	358	0.13367	18826.8	483.987	0.07774	6947.49	483.987	0.00575	689.521
482.997	0.02227	3334.19	358.5	0.13501	19015.5	482.997	0.07732	6910.17	482.997	0.00529	635.331
482.007	0.02218	3319.9	359	0.13599	19153.5	482.007	0.07688	6870.65	482.007	0.0056	672.276
481.017	0.02194	3284.52	359.5	0.13708	19307	481.017	0.07681	6864.27	481.017	0.00441	529.023
479.989	0.02183	3267.46	360	0.13831	19480.3	479.989	0.07637	6825.23	479.989	0.00396	475.631
478.998	0.02147	3214.85	360.5	0.13953	19652.1	478.998	0.07584	6777.2	478.998	0.00293	351.417
478.007	0.02089	3127.75	361	0.14087	19840.8	478.007	0.07511	6712.26	478.007	0.00187	223.988
477.016	0.02045	3061.01	361.5	0.14221	20029.6	477.016	0.07449	6657.22	477.016	0.000698992	83.8866
475.987	0.01947	2914.34	362	0.14343	20201.4	475.987	0.0739	6604.51	475.987	-0.000145144	-17.4189
474.996	0.01872	2802.22	362.5	0.14453	20356.3	474.996	0.07356	6573.83	474.996	-0.00115	-138.011
474.004	0.0181	2709.26	363	0.14575	20528.2	474.004	0.07323	6544.29	474.004	-0.00194	-232.772
473.012	0.0174	2605.51	363.5	0.14709	20716.9	473.012	0.0729	6514.96	473.012	-0.0029	-347.974
471.982	0.01656	2478.46	364	0.14832	20890.1	471.982	0.07248	6477.57	471.982	-0.00366	-439.508
470.99	0.01589	2378.67	364.5	0.14954	21062	470.99	0.07255	6483.38	470.99	-0.00404	-484.372
469.998	0.01536	2298.99	365	0.15063	21215.5	469.998	0.07255	6483.44	469.998	-0.00475	-569.805
469.005	0.01483	2219.58	365.5	0.15173	21370.4	469.005	0.07259	6487.15	469.005	-0.00507	-608.625
468.012	0.01436	2149.38	366	0.15283	21525.4	468.012	0.07299	6523.23	468.012	-0.0053	-636.535
466.981	0.01422	2129.49	366.5	0.15381	21663.4	466.981	0.07313	6535.51	466.981	-0.00521	-624.767
465.988	0.01381	2066.87	367	0.15479	21801.4	465.988	0.07355	6572.52	465.988	-0.00532	-638.462
464.995	0.01412	2113.21	367.5	0.15564	21921.1	464.995	0.07404	6616.63	464.995	-0.00549	-658.534
464.001	0.01395	2088.86	368	0.15649	22040.8	464.001	0.0745	6658.17	464.001	-0.00548	-657.712
463.008	0.01397	2091.59	368.5	0.15735	22162	463.008	0.07506	6708.1	463.008	-0.00508	-609.693
462.014	0.0142	2125.83	369	0.1582	22281.7	462.014	0.07568	6762.97	462.014	-0.00486	-582.906
460.982	0.01445	2163.06	369.5	0.15894	22385.9	460.982	0.07635	6823.21	460.982	-0.00445	-533.834
459.987	0.01455	2178.8	370	0.15967	22488.7	459.987	0.07662	6846.77	459.987	-0.00488	-585.996
458.993	0.01488	2228.15	370.5	0.16052	22608.5	458.993	0.07704	6884.92	458.993	-0.00463	-556.141
457.998	0.0149	2231.05	371	0.16125	22711.3	457.998	0.07746	6922.25	457.998	-0.00399	-479.398
457.003	0.01507	2256.62	371.5	0.16199	22815.5	457.003	0.07787	6959.08	457.003	-0.0039	-468.162
456.008	0.01552	2323.96	372	0.1626	22901.4	456.008	0.0785	7015.28	456.008	-0.00341	-409.36
455.013	0.01579	2363.9	372.5	0.16333	23004.2	455.013	0.07878	7039.86	455.013	-0.00314	-377.245
454.018	0.016	2394.93	373	0.16394	23090.1	454.018	0.07918	7076.2	454.018	-0.00268	-321.088
452.984	0.01629	2438.51	373.5	0.16443	23159.2	452.984	0.07943	7098.28	452.984	-0.00225	-270.144
451.988	0.01634	2445.4	374	0.16479	23209.9	451.988	0.07967	7119.79	451.988	-0.00212	-254.102
450.992	0.01661	2485.94	374.5	0.16528	23278.9	450.992	0.08052	7195.7	450.992	-0.00133	-159.485
449.996	0.01719	2574	375	0.16577	23347.9	449.996	0.08143	7277.44	449.996	-0.000506655	-60.8041
449	0.01755	2627.58	375.5	0.16626	23416.9	449	0.08299	7416.32	449	0.000636847	76.4286
448.003	0.01803	2699.03	376	0.16663	23469	448.003	0.08497	7593.54	448.003	0.00204	244.512
447.007	0.01884	2820.72	376.5	0.16711	23536.6	447.007	0.08792	7856.9	447.007	0.00371	445.17
446.01	0.01987	2974.36	377	0.16748	23588.7	446.01	0.09167	8192.46	446.01	0.00623	747.217
445.013	0.02075	3106.22	377.5	0.16785	23640.8	445.013	0.09663	8635.18	445.013	0.0092	1103.95
444.016	0.02216	3317.27	378	0.16821	23691.5	444.016	0.10364	9261.43	444.016	0.01389	1666.36
443.018	0.02425	3629.61	378.5	0.16846	23726.8	443.018	0.11305	10103.1	443.018	0.01987	2385.21
441.982	0.02691	4028.5	379	0.16895	23795.8	441.982	0.12551	11216.7	441.982	0.02864	3436.55
440.985	0.03003	4496.03	379.5	0.16943	23863.4	440.985	0.14127	12624.9	440.985	0.03894	4672.77
439.987	0.03387	5070.09	380	0.16992	23932.4	439.987	0.16225	14499.9	439.987	0.05338	6406.19
438.988	0.03932	5886.24	380.5	0.17065	24035.2	438.988	0.19057	17030.1	438.988	0.07354	8825.1
437.99	0.04603	6890.92	381	0.17126	24121.1	437.99	0.22916	20479.4	437.99	0.1022	12265.7
436.992	0.05421	8115.53	381.5	0.17212	24242.3	436.992	0.27941	24969.5	436.992	0.13883	16660.6
435.993	0.06601	9881.91	382	0.1731	24380.3	435.993	0.34766	31068.7	435.993	0.19246	23097.2
434.994	0.08107	12137	382.5	0.17334	24414.1	434.994	0.43537	38907	434.994	0.2603	31239.2
433.995	0.10047	15040.8	383	0.17395	24500	433.995	0.54717	48898.4	433.995	0.34679	41618.3
432.996	0.12624	18898.5	383.5	0.1759	24774.6	432.996	0.67998	60766.7	432.996	0.4566	54796.4
431.997	0.16119	24131.3	384	0.1781	25084.5	431.997	0.84485	75500.1	431.997	0.59942	71936.7
430.997	0.21286	31865.7	384.5	0.18103	25497.2	430.997	1.05781	94532	430.997	0.78056	93676.1
429.997	0.27494	41159.9	385	0.18359	25857.7	429.997	1.28823	115124	429.997	0.98756	118518
428.998	0.361	54043.2	385.5	0.18579	26167.6	428.998	1.54902	138429	428.998	1.22364	146850
427.997	0.46807	70072.1	386	0.18872	26580.3	427.997	1.81136	161873	427.997	1.48447	178152
426.997	0.60654	90800.5	386.5	0.1925	27112.7	426.997	2.08368	186209	426.997	1.75551	210681
425.997	0.77751	116395	387	0.19678	27715.5	425.997	2.35769	210696	425.997	2.02164	242618
424.996	0.99538	149011	387.5	0.20166	28402.8	424.996	2.58205	230746	424.996	2.27484	273005
423.995	1.24077	185747	388	0.20703	29159.2	423.995	2.75801	246471	423.995	2.47502	297029
422.995	1.50721	225633	388.5	0.21338	30053.5	422.995	2.82921	252834	422.995	2.62434	314950
421.993	1.81772	272118	389	0.2207	31084.5	421.993	2.93674	262443	421.993	2.74242	329121
420.992	2.0966	313867	389.5	0.22888	32236.6	420.992	2.95451	264032	420.992	2.75138	330196
419.991	2.36525	354085	390	0.23779	33491.5	419.991	2.84689	254414	419.991	2.72267	326750
418.989	2.55503	382495	390.5	0.24731	34832.4	418.989	2.70386	241632	418.989	2.60525	312658
417.987	2.63927	395106	391	0.25781	36311.3	417.987	2.48234	221836	417.987	2.44858	293856
416.985	2.64849	396487	391.5	0.26953	37962	416.985	2.27207	203044	416.985	2.21307	265593
415.983	2.59675	388741	392	0.28198	39715.5	415.983	2.02061	180573	415.983	1.97886	237485
414.981	2.45565	367619	392.5	0.29529	41590.1	414.981	1.778	158892	414.981	1.72784	207360
414.017	2.22647	333309	393	0.30957	43601.4	414.017	1.54542	138107	414.017	1.49366	179256
413.014	1.99258	298295	393.5	0.32471	45733.8	413.014	1.36638	122107	413.014	1.30058	156084
412.012	1.73807	260194	394	0.34082	48002.8	412.012	1.19755	107019	412.012	1.12828	135406
411.009	1.50007	224565	394.5	0.3573	50323.9	411.009	1.0604	94763.3	411.009	0.98223	117879
410.005	1.29847	194384	395	0.3739	52662	410.005	0.95744	85561.8	410.005	0.87395	104884
409.002	1.12386	168246	395.5	0.39087	55052.1	409.002	0.87394	78100	409.002	0.78756	94516.2
407.999	0.99216	148529	396	0.40808	57476.1	407.999	0.81364	72711.1	407.999	0.72445	86941.7
406.995	0.8881	132951	396.5	0.42639	60054.9	406.995	0.76738	68577.2	406.995	0.67859	81437.7
405.991	0.8009	119897	397	0.44409	62547.9	405.991	0.73004	65240.5	405.991	0.64086	76909.6
404.987	0.7365	110256	397.5	0.46021	64818.3	404.987	0.70196	62731.2	404.987	0.61356	73634.1
403.983	0.69152	103523	398	0.47571	67001.4	403.983	0.67748	60543.3	403.983	0.59007	70814.9
403.017	0.66048	98875.3	398.5	0.49011	69029.6	403.017	0.65546	58575.6	403.017	0.57063	68482.3
402.013	0.63695	95353.9	399	0.50342	70904.2	402.013	0.6301	56308.9	402.013	0.54991	65995.5
401.008	0.61601	92218.6	399.5	0.51563	72623.9	401.008	0.60269	53859.8	401.008	0.5242	62909.5
400.003	0.59825	89559.6	400	0.52686	74205.6	400.003	0.57091	51019.6	400.003	0.49616	59544.9
398.998	0.57837	86583.3	400.5	0.53711	75649.3	398.998	0.53737	48022.6	398.998	0.4649	55792.7
397.993	0.5547	83040.7	401	0.54626	76938	397.993	0.5029	44941.6	397.993	0.43187	51828.7
396.988	0.52553	78673.6	401.5	0.55469	78125.4	396.988	0.46624	41666.2	396.988	0.39664	47600.6
395.983	0.49027	73395.3	402	0.56262	79242.3	395.983	0.42952	38384	395.983	0.36056	43271.2
395.016	0.45178	67632.5	402.5	0.57056	80360.6	395.016	0.3929	35112.1	395.016	0.32548	39061.7
394.01	0.41377	61943	403	0.57837	81460.6	394.01	0.36186	32337.5	394.01	0.29379	35257.4
393.004	0.37465	56086.5	403.5	0.58691	82663.4	393.004	0.3324	29704.8	393.004	0.2663	31958.5
391.998	0.33987	50880.2	404	0.59692	84073.2	391.998	0.30731	27462.7	391.998	0.24041	28852.1
390.992	0.30898	46255.6	404.5	0.60876	85740.8	390.992	0.28793	25730.9	390.992	0.22088	26508.2
389.985	0.27918	41794.3	405	0.62268	87701.4	389.985	0.26979	24109.6	389.985	0.20389	24468.6
389.018	0.25579	38293.1	405.5	0.63916	90022.5	389.018	0.25666	22936.8	389.018	0.19085	22903.9
388.011	0.23666	35428.1	406	0.65796	92670.4	388.011	0.2461	21993.2	388.011	0.18071	21687.4
387.004	0.22191	33220.4	406.5	0.68127	95953.5	387.004	0.23775	21246.4	387.004	0.17294	20754.6
385.997	0.2104	31497.9	407	0.70923	99891.5	385.997	0.23122	20663.5	385.997	0.16724	20070.1
384.99	0.20173	30199.8	407.5	0.74097	104362	384.99	0.22618	20212.3	384.99	0.16251	19502.8
383.982	0.19526	29231.3	408	0.77783	109554	383.982	0.22201	19839.7	383.982	0.15916	19101.3
383.014	0.191	28592.5	408.5	0.82117	115658	383.014	0.21926	19594.5	383.014	0.15667	18802.3
382.006	0.18753	28073.4	409	0.87012	122552	382.006	0.21637	19336.3	382.006	0.15481	18579.4
380.998	0.18514	27716.1	409.5	0.92407	130151	380.998	0.21451	19169.7	380.998	0.1533	18397.4
379.99	0.18318	27421.9	410	0.98816	139177	379.99	0.21181	18928.3	379.99	0.15154	18187
378.982	0.18165	27193.4	410.5	1.05798	149011	378.982	0.21001	18768	378.982	0.15084	18102.6
378.013	0.1812	27126	411	1.13049	159224	378.013	0.20836	18620.1	378.013	0.15011	18014.3
377.004	0.18026	26985.8	411.5	1.21045	170486	377.004	0.20659	18462.2	377.004	0.1482	17786
375.996	0.18009	26959.7	412	1.2981	182831	375.996	0.20503	18322.5	375.996	0.14677	17614.1
374.987	0.1794	26856.6	412.5	1.39478	196448	374.987	0.2035	18185.8	374.987	0.14607	17529.9
374.017	0.17903	26800.7	413	1.505	211972	374.017	0.20233	18081.3	374.017	0.14492	17391.8
373.008	0.17819	26676.1	413.5	1.62256	228530	373.008	0.20105	17966.6	373.008	0.14389	17268
371.999	0.17719	26525.6	414	1.73511	244382	371.999	0.19983	17857.7	371.999	0.1428	17137.3
370.989	0.17597	26343.4	414.5	1.8429	259563	370.989	0.19857	17745.4	370.989	0.14187	17025.5
370.019	0.17482	26170.9	415	1.948	274366	370.019	0.1979	17685	370.019	0.14142	16972.2
369.009	0.17303	25902.5	415.5	2.047	288310	369.009	0.19633	17545.4	369.009	0.1403	16837.6
367.999	0.17163	25692.9	416	2.13733	301032	367.999	0.19566	17485.6	367.999	0.14006	16808.4
366.989	0.17009	25462.7	416.5	2.20178	310110	366.989	0.19432	17365.3	366.989	0.13859	16632.3
366.018	0.16838	25206.6	417	2.24646	316403	366.018	0.19291	17239.5	366.018	0.13742	16492.4
365.008	0.16645	24917.3	417.5	2.28552	321904	365.008	0.19098	17066.7	365.008	0.13635	16363.5
363.998	0.16428	24593.3	418	2.3064	324845	363.998	0.18935	16921.2	363.998	0.13476	16172.1
362.987	0.16098	24098.8	418.5	2.3064	324845	362.987	0.18735	16742.7	362.987	0.134	16081.3
362.015	0.15823	23687.2	419	2.29053	322610	362.015	0.18535	16563.7	362.015	0.13083	15700.8
361.005	0.15563	23297.9	419.5	2.26074	318414	361.005	0.1841	16452.1	361.005	0.12886	15465.1
359.994	0.15242	22817	420	2.21497	311968	359.994	0.18221	16283.4	359.994	0.12704	15246
358.982	0.14967	22405.9	420.5	2.15833	303990	358.982	0.18016	16099.8	358.982	0.12675	15211.9
358.01	0.14644	21922.2	421	2.0863	293845	358.01	0.17911	16006.4	358.01	0.12499	15000.1
356.999	0.14393	21547.3	421.5	2.00439	282308	356.999	0.17789	15897	356.999	0.12342	14811.9
355.987	0.14148	21179.3	422	1.91394	269569	355.987	0.17698	15816.1	355.987	0.12223	14669.4
355.014	0.13952	20886.2	422.5	1.81262	255299	355.014	0.17631	15755.6	355.014	0.12111	14534.1
354.003	0.13689	20493.5	423	1.698	239155	354.003	0.17534	15669.5	354.003	0.12044	14454.2
352.991	0.13477	20174.9	423.5	1.57751	222185	352.991	0.17478	15619.4	352.991	0.11988	14386.5
352.018	0.13262	19853.1	424	1.46265	206007	352.018	0.17422	15568.9	352.018	0.11914	14297.9
351.005	0.13023	19495.4	424.5	1.34302	189158	351.005	0.1739	15540.3	351.005	0.11863	14237
349.993	0.12813	19180.7	425	1.22314	172273	349.993	0.17394	15543.8	349.993	0.11735	14083.7
349.019	0.12577	18827.6	425.5	1.10632	155820	349.019	0.17265	15429.4	349.019	0.11671	14006
348.007	0.12297	18408.6	426	0.9939	139986	348.007	0.17204	15374.8	348.007	0.11598	13918.5
346.994	0.12011	17981.2	426.5	0.89075	125458	346.994	0.17114	15294.2	346.994	0.11497	13797.5
345.981	0.11711	17531.4	427	0.79541	112030	345.981	0.17055	15241.6	345.981	0.11439	13727.7
345.007	0.11401	17067.7	427.5	0.70825	99753.5	345.007	0.16939	15137.6	345.007	0.11271	13527
343.994	0.11124	16653.1	428	0.62622	88200	343.994	0.168	15013.9	343.994	0.11137	13366
343.019	0.10872	16275.2	428.5	0.55078	77574.6	343.019	0.16696	14920.1	343.019	0.1098	13177.8
342.006	0.10552	15796.4	429	0.48535	68359.2	342.006	0.16602	14836.6	342.006	0.10954	13145.6
340.992	0.10327	15460.5	429.5	0.42505	59866.2	340.992	0.16488	14734.4	340.992	0.10788	12946.9
340.017	0.10096	15113.5	430	0.37073	52215.5	340.017	0.1636	14620	340.017	0.10698	12838.2
339.003	0.09838	14727.7	430.5	0.32349	45562	339.003	0.16183	14462	339.003	0.10578	12695.3
337.989	0.09678	14487.9	431	0.28308	39870.4	337.989	0.16069	14359.9	337.989	0.10424	12510.3
337.014	0.09489	14205.5	431.5	0.24854	35005.6	337.014	0.15926	14232.3	337.014	0.10341	12410
336	0.09381	14043.3	432	0.2179	30690.1	336	0.15795	14115.2	336	0.10262	12315.6
334.985	0.09238	13829.1	432.5	0.19067	26854.9	334.985	0.15684	14016.1	334.985	0.10197	12237.7
334.01	0.09174	13733.3	433	0.16565	23331	334.01	0.15564	13908.5	334.01	0.10108	12130.1
332.995	0.09125	13660.2	433.5	0.1438	20253.5	332.995	0.15453	13810	332.995	0.10021	12026
332.019	0.09054	13554.8	434	0.12598	17743.7	332.019	0.15364	13729.9	332.019	0.0995	11940.7
331.004	0.0906	13563.5	434.5	0.11047	15559.2	331.004	0.15271	13646.9	331.004	0.09922	11907.1
329.989	0.0907	13577.6	435	0.09729	13702.8	329.989	0.15201	13584.8	329.989	0.09893	11872.4
329.013	0.09101	13624.5	435.5	0.08606	12121.1	329.013	0.15149	13537.7	329.013	0.0983	11796.6
327.998	0.09096	13617.2	436	0.07654	10780.3	327.998	0.15066	13463.8	327.998	0.09821	11786
326.982	0.0911	13637.5	436.5	0.06836	9628.17	326.982	0.1499	13395.8	326.982	0.09805	11767.1
326.005	0.09139	13681.9	437	0.06116	8614.08	326.005	0.14942	13353.4	326.005	0.09736	11684.5
324.99	0.09181	13744	437.5	0.05469	7702.82	324.99	0.14889	13305.7	324.99	0.09801	11762.7
324.013	0.09219	13800.6	438	0.04858	6842.25	324.013	0.14835	13257.6	324.013	0.09675	11610.8
322.997	0.09245	13840.7	438.5	0.04346	6121.13	322.997	0.14777	13206	322.997	0.09657	11589.2
321.981	0.09315	13945	439	0.03918	5518.31	321.981	0.1475	13181.2	321.981	0.09693	11632.6
321.003	0.09373	14031.5	439.5	0.03564	5019.72	321.003	0.14738	13171	321.003	0.09699	11640.3
319.987	0.09478	14188.6	440	0.03259	4590.14	319.987	0.14736	13168.6	319.987	0.09738	11686.4
319.009	0.09546	14291	440.5	0.02979	4195.77	319.009	0.14715	13149.7	319.009	0.09693	11632.5
317.993	0.09684	14497.7	441	0.02747	3869.01	317.993	0.14692	13129.7	317.993	0.0975	11700.7
317.015	0.09737	14577.3	441.5	0.02539	3576.06	317.015	0.14751	13182.6	317.015	0.09784	11741.8
315.998	0.09862	14764	442	0.02344	3301.41	315.998	0.14808	13232.9	315.998	0.09889	11867.5
314.981	0.09989	14953.4	442.5	0.02197	3094.37	314.981	0.14805	13230.9	314.981	0.09875	11851
314.003	0.10171	15225.7	443	0.02051	2888.73	314.003	0.14881	13298.5	314.003	0.0991	11893.5
312.986	0.10252	15347.1	443.5	0.01941	2733.8	312.986	0.14904	13319.1	312.986	0.09985	11983.7
312.007	0.10359	15507	444	0.01843	2595.77	312.007	0.15014	13417.2	312.007	0.10049	12059.3
310.99	0.10474	15680	444.5	0.01746	2459.15	310.99	0.15034	13435	310.99	0.10061	12074.2
310.011	0.10572	15826.5	445	0.01672	2354.93	310.011	0.15072	13469	310.011	0.10103	12124.1
308.993	0.10675	15980.6	445.5	0.01611	2269.01	308.993	0.15076	13472.9	308.993	0.10163	12196.8
308.015	0.10741	16079.7	446	0.0155	2183.1	308.015	0.15101	13495.4	308.015	0.10103	12124.9
306.997	0.10848	16240	446.5	0.01563	2201.41	306.997	0.15065	13462.8	306.997	0.10207	12249.9
306.018	0.10921	16349.5	447	0.01563	2201.41	306.018	0.15068	13465.7	306.018	0.10158	12190.2
304.999	0.10979	16435.8	447.5	0.01489	2097.18	304.999	0.15055	13454.3	304.999	0.1017	12204.5
303.981	0.11046	16536.3	448	0.01404	1977.46	303.981	0.1499	13396.1	303.981	0.10114	12137.3
303.001	0.11125	16655	448.5	0.01318	1856.34	303.001	0.14968	13376.3	303.001	0.10128	12155.2
301.983	0.11142	16679.5	449	0.01282	1805.63	301.983	0.1491	13324.6	301.983	0.1003	12037
301.003	0.11178	16733.5	449.5	0.01294	1822.54	301.003	0.1486	13279.5	301.003	0.10008	12011.1
299.984	0.11243	16830.7	450	0.01294	1822.54	299.984	0.14804	13230.1	299.984	0.0999	11989.5
			450.5	0.01282	1805.63
			451	0.0127	1788.73
			451.5	0.01257	1770.42
			452	0.01245	1753.52
			452.5	0.01233	1736.62
			453	0.01221	1719.72
			453.5	0.01221	1719.72
			454	0.01208	1701.41
			454.5	0.01196	1684.51
			455	0.01196	1684.51
			455.5	0.01196	1684.51
			456	0.01196	1684.51
			456.5	0.01184	1667.61
			457	0.01184	1667.61
			457.5	0.01172	1650.7
			458	0.01172	1650.7
			458.5	0.01172	1650.7
			459	0.0116	1633.8
			459.5	0.01147	1615.49
			460	0.01147	1615.49
			460.5	0.01135	1598.59
			461	0.01123	1581.69
			461.5	0.01123	1581.69
			462	0.01123	1581.69
			462.5	0.01123	1581.69
			463	0.01123	1581.69
			463.5	0.01123	1581.69
			464	0.01123	1581.69
			464.5	0.01123	1581.69
			465	0.01123	1581.69
			465.5	0.01123	1581.69
			466	0.01123	1581.69
			466.5	0.01123	1581.69
			467	0.01123	1581.69
			467.5	0.01135	1598.59
			468	0.01147	1615.49
			468.5	0.0116	1633.8
			469	0.01172	1650.7
			469.5	0.01196	1684.51
			470	0.01221	1719.72
			470.5	0.01245	1753.52
			471	0.01257	1770.42
			471.5	0.01282	1805.63
			472	0.01306	1839.44
			472.5	0.01343	1891.55
			473	0.01367	1925.35
			473.5	0.01404	1977.46
			474	0.01453	2046.48
			474.5	0.01477	2080.28
			475	0.01514	2132.39
			475.5	0.0155	2183.1
			476	0.01587	2235.21
			476.5	0.01624	2287.32
			477	0.01672	2354.93
			477.5	0.01721	2423.94
			478	0.01758	2476.06
			478.5	0.01807	2545.07
			479	0.01831	2578.87
			479.5	0.01868	2630.99
			480	0.01904	2681.69
			480.5	0.01929	2716.9
			481	0.01953	2750.7
			481.5	0.01978	2785.92
			482	0.0199	2802.82
			482.5	0.02002	2819.72
			483	0.02026	2853.52
			483.5	0.02051	2888.73
			484	0.02063	2905.63
			484.5	0.02063	2905.63
			485	0.02075	2922.54
			485.5	0.02075	2922.54
			486	0.02075	2922.54
			486.5	0.02087	2939.44
			487	0.021	2957.75
			487.5	0.02112	2974.65
			488	0.02112	2974.65
			488.5	0.02124	2991.55
			489	0.02124	2991.55
			489.5	0.02136	3008.45
			490	0.02161	3043.66
			490.5	0.02173	3060.56
			491	0.02197	3094.37
			491.5	0.02234	3146.48
			492	0.02258	3180.28
			492.5	0.02295	3232.39
			493	0.02356	3318.31
			493.5	0.02417	3404.23
			494	0.02478	3490.14
			494.5	0.02551	3592.96
			495	0.02637	3714.08
			495.5	0.02747	3869.01
			496	0.02869	4040.85
			496.5	0.02991	4212.68
			497	0.03125	4401.41
			497.5	0.03271	4607.04
			498	0.03455	4866.2
			498.5	0.03638	5123.94
			499	0.03821	5381.69
			499.5	0.04028	5673.24
			500	0.04248	5983.1
			500.5	0.0448	6309.86
			501	0.04724	6653.52
			501.5	0.04993	7032.39
			502	0.05249	7392.96
			502.5	0.05518	7771.83
			503	0.05786	8149.3
			503.5	0.06067	8545.07
			504	0.06348	8940.85
			504.5	0.06628	9335.21
			505	0.06921	9747.89
			505.5	0.07239	10195.8
			506	0.07544	10625.4
			506.5	0.07861	11071.8
			507	0.08167	11502.8
			507.5	0.08496	11966.2
			508	0.08826	12431
			508.5	0.09155	12894.4
			509	0.09473	13342.3
			509.5	0.09802	13805.6
			510	0.10107	14235.2
			510.5	0.10376	14614.1
			511	0.10632	14974.6
			511.5	0.10852	15284.5
			512	0.11047	15559.2
			512.5	0.11206	15783.1
			513	0.1134	15971.8
			513.5	0.11438	16109.9
			514	0.11499	16195.8
			514.5	0.11536	16247.9
			515	0.11536	16247.9
			515.5	0.11499	16195.8
			516	0.11438	16109.9
			516.5	0.11353	15990.1
			517	0.11243	15835.2
			517.5	0.11108	15645.1
			518	0.10938	15405.6
			518.5	0.1073	15112.7
			519	0.10498	14785.9
			519.5	0.10254	14442.3
			520	0.09985	14063.4
			520.5	0.09705	13669
			521	0.09412	13256.3
			521.5	0.09106	12825.4
			522	0.0874	12309.9
			522.5	0.08362	11777.5
			523	0.08008	11278.9
			523.5	0.07654	10780.3
			524	0.07312	10298.6
			524.5	0.0697	9816.9
			525	0.06616	9318.31
			525.5	0.06262	8819.72
			526	0.05933	8356.34
			526.5	0.05615	7908.45
			527	0.05298	7461.97
			527.5	0.05017	7066.2
			528	0.04749	6688.73
			528.5	0.0448	6309.86
			529	0.04224	5949.3
			529.5	0.03979	5604.23
			530	0.0376	5295.77
			530.5	0.03564	5019.72
			531	0.03394	4780.28
			531.5	0.03223	4539.44
			532	0.03076	4332.39
			532.5	0.02954	4160.56
			533	0.02832	3988.73
			533.5	0.02734	3850.7
			534	0.02661	3747.89
			534.5	0.02588	3645.07
			535	0.02539	3576.06
			535.5	0.02502	3523.94
			536	0.0249	3507.04
			536.5	0.02478	3490.14
			537	0.0249	3507.04
			537.5	0.02502	3523.94
			538	0.02539	3576.06
			538.5	0.02588	3645.07
			539	0.02637	3714.08
			539.5	0.02698	3800
			540	0.02759	3885.92
			540.5	0.02832	3988.73
			541	0.02917	4108.45
			541.5	0.03003	4229.58
			542	0.03088	4349.3
			542.5	0.03174	4470.42
			543	0.03259	4590.14
			543.5	0.03357	4728.17
			544	0.03442	4847.89
			544.5	0.0354	4985.92
			545	0.03625	5105.63
			545.5	0.03699	5209.86
			546	0.03772	5312.68
			546.5	0.03833	5398.59
			547	0.03894	5484.51
			547.5	0.03955	5570.42
			548	0.04004	5639.44
			548.5	0.04041	5691.55
			549	0.04065	5725.35
			549.5	0.04077	5742.25
			550	0.04065	5725.35
			550.5	0.04053	5708.45
			551	0.04028	5673.24
			551.5	0.03979	5604.23
			552	0.03906	5501.41
			552.5	0.03833	5398.59
			553	0.0376	5295.77
			553.5	0.03662	5157.75
			554	0.03564	5019.72
			554.5	0.03455	4866.2
			555	0.03333	4694.37
			555.5	0.03198	4504.23
			556	0.03064	4315.49
			556.5	0.02942	4143.66
			557	0.0282	3971.83
			557.5	0.02698	3800
			558	0.02563	3609.86
			558.5	0.02429	3421.13
			559	0.02307	3249.3
			559.5	0.02185	3077.46
			560	0.02051	2888.73
			560.5	0.01941	2733.8
			561	0.01831	2578.87
			561.5	0.01733	2440.85
			562	0.01636	2304.23
			562.5	0.0155	2183.1
			563	0.01465	2063.38
			563.5	0.01392	1960.56
			564	0.01318	1856.34
			564.5	0.0127	1788.73
			565	0.01208	1701.41
			565.5	0.0116	1633.8
			566	0.01123	1581.69
			566.5	0.01086	1529.58
			567	0.01062	1495.77
			567.5	0.01038	1461.97
			568	0.01025	1443.66
			568.5	0.01025	1443.66
			569	0.01013	1426.76
			569.5	0.01013	1426.76
			570	0.01025	1443.66
			570.5	0.01038	1461.97
			571	0.0105	1478.87
			571.5	0.01062	1495.77
			572	0.01086	1529.58
			572.5	0.01123	1581.69
			573	0.0116	1633.8
			573.5	0.01196	1684.51
			574	0.01245	1753.52
			574.5	0.01294	1822.54
			575	0.01343	1891.55
			575.5	0.01392	1960.56
			576	0.0144	2028.17
			576.5	0.01501	2114.08
			577	0.01575	2218.31
			577.5	0.01636	2304.23
			578	0.01709	2407.04
			578.5	0.01794	2526.76
			579	0.0188	2647.89
			579.5	0.01965	2767.61
			580	0.02063	2905.63
			580.5	0.02173	3060.56
			581	0.02271	3198.59
			581.5	0.0238	3352.11
			582	0.02502	3523.94
			582.5	0.02625	3697.18
			583	0.02734	3850.7
			583.5	0.02856	4022.54
			584	0.02966	4177.46
			584.5	0.03064	4315.49
			585	0.03174	4470.42
			585.5	0.03247	4573.24
			586	0.03394	4780.28
			586.5	0.03503	4933.8
			587	0.03467	4883.1
			587.5	0.03467	4883.1
			588	0.03479	4900
			588.5	0.03491	4916.9
			589	0.03479	4900
			589.5	0.03467	4883.1
			590	0.03442	4847.89
			590.5	0.03406	4797.18
			591	0.03357	4728.17
			591.5	0.0332	4676.06
			592	0.03284	4625.35
			592.5	0.03235	4556.34
			593	0.03186	4487.32
			593.5	0.03125	4401.41
			594	0.02979	4195.77
			594.5	0.02856	4022.54
			595	0.02844	4005.63
			595.5	0.02808	3954.93
			596	0.02734	3850.7
			596.5	0.02649	3730.99
			597	0.02563	3609.86
			597.5	0.02466	3473.24
			598	0.02368	3335.21
			598.5	0.02283	3215.49
			599	0.02185	3077.46
			599.5	0.02087	2939.44
			600	0.0199	2802.82
			600.5	0.01904	2681.69
			601	0.01819	2561.97
			601.5	0.01733	2440.85
			602	0.0166	2338.03
			602.5	0.01599	2252.11
			603	0.01538	2166.2
			603.5	0.01477	2080.28
			604	0.01404	1977.46
			604.5	0.01355	1908.45
			605	0.01294	1822.54
			605.5	0.01233	1736.62
			606	0.01184	1667.61
			606.5	0.01135	1598.59
			607	0.01086	1529.58
			607.5	0.0105	1478.87
			608	0.01001	1409.86
			608.5	0.00952	1340.85
			609	0.00903	1271.83
			609.5	0.00867	1221.13
			610	0.0083	1169.01
			610.5	0.00793	1116.9
			611	0.00757	1066.2
			611.5	0.0072	1014.08
			612	0.00684	963.38
			612.5	0.00647	911.268
			613	0.00623	877.465
			613.5	0.00586	825.352
			614	0.00562	791.549
			614.5	0.00537	756.338
			615	0.00513	722.535
			615.5	0.00488	687.324
			616	0.00476	670.423
			616.5	0.00452	636.62
			617	0.00427	601.408
			617.5	0.00403	567.606
			618	0.00391	550.704
			618.5	0.00391	550.704
			619	0.00378	532.394
			619.5	0.00378	532.394
			620	0.00366	515.493
			620.5	0.00354	498.592
			621	0.00354	498.592
			621.5	0.00342	481.69
			622	0.00342	481.69
			622.5	0.00354	498.592
			623	0.00354	498.592
			623.5	0.00354	498.592
			624	0.00366	515.493
			624.5	0.00378	532.394
			625	0.00391	550.704
			625.5	0.00403	567.606
			626	0.00415	584.507
			626.5	0.00439	618.31
			627	0.00464	653.521
			627.5	0.00476	670.423
			628	0.005	704.225
			628.5	0.00537	756.338
			629	0.00562	791.549
			629.5	0.00586	825.352
			630	0.00623	877.465
			630.5	0.00659	928.169
			631	0.00696	980.282
			631.5	0.0072	1014.08
			632	0.00769	1083.1
			632.5	0.00818	1152.11
			633	0.00854	1202.82
			633.5	0.00903	1271.83
			634	0.00952	1340.85
			634.5	0.01001	1409.86
			635	0.01074	1512.68
			635.5	0.01135	1598.59
			636	0.01208	1701.41
			636.5	0.01282	1805.63
			637	0.01355	1908.45
			637.5	0.01428	2011.27
			638	0.01514	2132.39
			638.5	0.01599	2252.11
			639	0.01685	2373.24
			639.5	0.0177	2492.96
			640	0.01855	2612.68
			640.5	0.01941	2733.8
			641	0.02002	2819.72
			641.5	0.02075	2922.54
			642	0.02124	2991.55
			642.5	0.02161	3043.66
			643	0.02197	3094.37
			643.5	0.02209	3111.27
			644	0.02209	3111.27
			644.5	0.02209	3111.27
			645	0.02197	3094.37
			645.5	0.02161	3043.66
			646	0.021	2957.75
			646.5	0.02136	3008.45
			647	0.02136	3008.45
			647.5	0.02002	2819.72
			648	0.01855	2612.68
			648.5	0.01733	2440.85
			649	0.01648	2321.13
			649.5	0.01563	2201.41
			650	0.01477	2080.28
			650.5	0.01379	1942.25
			651	0.01294	1822.54
			651.5	0.01208	1701.41
			652	0.01135	1598.59
			652.5	0.01074	1512.68
			653	0.00989	1392.96
			653.5	0.00916	1290.14
			654	0.00854	1202.82
			654.5	0.00793	1116.9
			655	0.0072	1014.08
			655.5	0.00671	945.07
			656	0.00623	877.465
			656.5	0.00574	808.451
			657	0.00537	756.338
			657.5	0.005	704.225
			658	0.00452	636.62
			658.5	0.00415	584.507
			659	0.00391	550.704
			659.5	0.00366	515.493
			660	0.00342	481.69
			660.5	0.00317	446.479
			661	0.00281	395.775
			661.5	0.00256	360.563
			662	0.00244	343.662
			662.5	0.0022	309.859
			663	0.00195	274.648
			663.5	0.00183	257.746
			664	0.00171	240.845
			664.5	0.00159	223.944
			665	0.00146	205.634
			665.5	0.00122	171.831
			666	0.00122	171.831
			666.5	0.0011	154.93
			667	0.00098	138.028
			667.5	0.00098	138.028
			668	0.00085	119.718
			668.5	0.00085	119.718
			669	0.00085	119.718
			669.5	0.00085	119.718
			670	0.00073	102.817
			670.5	0.00049	69.0141
			671	0.00049	69.0141
			671.5	0.00049	69.0141
			672	0.00049	69.0141
			672.5	0.00037	52.1127
			673	0.00037	52.1127
			673.5	0.00037	52.1127
			674	0.00037	52.1127
			674.5	0.00037	52.1127
			675	0.00037	52.1127
			675.5	0.00037	52.1127
			676	0.00024	33.8028
			676.5	0.00024	33.8028
			677	0.00024	33.8028
			677.5	0.00024	33.8028
			678	0.00024	33.8028
			678.5	0.00024	33.8028
			679	0.00024	33.8028
			679.5	0.00012	16.9014
			680	0	0
			680.5	0	0
			681	0	0
			681.5	0.00012	16.9014
			682	0.00012	16.9014
			682.5	0	0
			683	0	0
			683.5	0	0
			684	0	0
			684.5	0	0
			685	0	0
			685.5	0	0
			686	0	0
			686.5	0	0
			687	0	0
			687.5	0	0
			688	0	0
			688.5	0.00012	16.9014
			689	0.00012	16.9014
			689.5	0	0
			690	0	0
			690.5	0	0
			691	0	0
			691.5	0	0
			692	0	0
			692.5	0	0
			693	0	0
			693.5	0	0
			694	0	0
			694.5	0	0
			695	0	0
			695.5	0	0
			696	0	0
			696.5	0	0
			697	0	0
			697.5	0	0
			698	0	0
			698.5	0.00012	16.9014
			699	0.00012	16.9014
			699.5	0.00012	16.9014
			700	0.00012	16.9014

## Sheet: Fig. 2c
Leaving Group release in Photolysis reaction
		Compound 5			Compound 6				Compound 7			Compound 8
Time / s		PNBA HPLC peak Intensity / arb. units	PNBA Conc. / micro M		DMAP HPLC peak Intensity / arb. units	DMAP Conc. / micro M	Adjusted DMAP conc. / micro M		PNBA HPLC peak Intensity / arb. units	PNBA Conc. / micro M		PNBA HPLC peak Intensity / arb. units	PNBA Conc. / micro M
0		0	-0.82276		0	-2.06509	2.11601e-06		0	-0.82276		0	-0.82276
15		1809	8.11316		416	2.84721	4.9123		1077	4.4973		1314	5.668
30		2561	11.8278		594	4.9491	7.01419		1584	7.00172		1920	8.66146
60		3442	16.1797		744	6.72036	8.78545		2237	10.2273		2596	12.0007
90		3722	17.5628		897	8.52704	10.5921		2648	12.2576		2978	13.8877
150		4159	19.7215		1100	10.9241	12.9892		3353	15.7401		3487	16.402
210		4346	20.6452		1208	12.1995	14.2645		3856	18.2247		3541	16.6687
300		4500	21.4059		1294	13.215	15.2801		4429	21.0552		3687	17.3899
390		4537	21.5887		1417	14.6674	16.7325		4732	22.5519		3582	16.8712
510		4528	21.5442		1506	15.7184	17.7834		4909	23.4262		3597	16.9453
630		4548	21.643		1521	15.8955	17.9606		5056	24.1524		3617	17.0441
		Calibration curve for PNBA			Calibration curve for DMAP
		PNBA Conc. / micro M	HPLC peak Intensity / arb. Units		DMAP Conc. / micro M	HPLC peak Intensity / arb. Units
		0	0		0	0
		5	1125		5	649
		10	2250		10	1023
		20	4364		20	1938
		40	8305		40	3760
		60	11578		60	5215
		80	17105		80	6789
		100	20208		100	8701

## Sheet: Fig. 2d
	DMAP release on photolysis reaction of Compound 6 at various wavelengths
	410 nm				545 nm				640 nm			In the dark
	Time / min	DMAP HPLC peak Intensity / arb. units	DMAP Conc. / micro M		Time / min	DMAP HPLC peak Intensity / arb. units	DMAP Conc. / micro M		DMAP HPLC peak Intensity / arb. units	DMAP Conc. / micro M		DMAP HPLC peak Intensity / arb. units	DMAP Conc. / micro M
	0	0	2.11601e-06		0	0	-4.68395e-06		0	-4.68395e-06		0	0
	0.25	416	4.9123		5	816	8.7298		672	7.18924		0	0
	0.5	594	7.01419		10	1030	11.0192		832	8.90097		0	0
	1	744	8.78545		20	1146	12.2602		1184	12.6668		0	0
	1.5	897	10.5921		30	1339	14.325		1328	14.2073		0	0
	2.5	1100	12.9892		50	1523	16.2935		1544	16.5181		0	0
	3.5	1208	14.2645		70	1563	16.7214		1619	17.3205		0	0
	5	1294	15.2801		100	1586	16.9675		1758	18.8076		0	0
	6.5	1417	16.7325		130	1547	16.5502		1806	19.3211		0	0
	8.5	1506	17.7834		170	1569	16.7856		1927	20.6156		0	0
	10.5	1521	17.9606		210	1580	16.9033		1943	20.7868		0	0
			--
					Calibration curve for DMAP
					DMAP Conc. / micro M	HPLC peak Intensity / arb. Units
					0	0
					5	649
					10	1023
					20	1938
					40	3760
					60	5215
					80	6789
					100	8701

## Sheet: Fig. 2f
Number of equivalents of compound					Repetition-1 of photolysis reaction of 9, 10, and 11
	9	10	11		Compound 9					Compound 10					Compound 11
Repetition -1	0.70436	1.5208	1.97877		Time / s	Boc-Trp-OH HPLC peak intensity / arb. Units	Boc-Trp-OH Conc. / micro M	equivalent of Boc-Trp-OH		Time / s	Boc-Trp-OH HPLC peak intensity / arb. Units	Boc-Trp-OH Conc. / micro M	equivalent of Boc-Trp-OH		Time / s	Boc-Trp-OH HPLC peak intensity / arb. Units	Boc-Trp-OH Conc. / micro M	equivalent of Boc-Trp-OH
Repetition - 2	0.66088	1.36331	2.35656		0	0	4.92535e-06	1.97014e-07		0	0	4.92535e-06	1.97014e-07		0	0	4.92535e-06	1.97014e-07
Repetition - 3	0.74397	1.4864	1.96525		15	218	5.26579	0.21063		120	1220	29.469	1.17876		120	1239	29.928	1.19712
					30	306	7.39142	0.29566		240	1283	30.9908	1.23963		240	1350	32.6092	1.30437
					60	420	10.1451	0.4058		480	1327	32.0536	1.28215		480	1492	36.0392	1.44157
					90	476	11.4978	0.45991		720	1382	33.3822	1.33529		720	1588	38.3581	1.53432
					150	570	13.7683	0.55073		1080	1407	33.986	1.35944		1080	1653	39.9282	1.59713
					210	609	14.7104	0.58841		1440	1476	35.6527	1.42611		1440	1708	41.2567	1.65027
					300	658	15.894	0.63576		1920	1511	36.4981	1.45993		1920	1811	43.7446	1.74979
					390	693	16.7394	0.66958		2400	1574	38.0199	1.5208		2400	1935	46.7398	1.86959
					510	729	17.609	0.70436		3000	1558	37.6334	1.50534		3000	1931	46.6432	1.86573
					630	718	17.3433	0.69373		3600	1547	37.3677	1.49471		3600	2048	49.4694	1.97877
																--
						Repetition-2 of photolysis reaction of 9, 10, and 11
Calibration curve for Boc-Trp-OH						Compound 9					Compound 10					Compound 11
Boc-Trp-OH Conc. / micro M	HPLC peak Intensity / arb. Units					Time / s	Boc-Trp-OH Conc. / micro M	equivalent of Boc-Trp-OH			Time / s	Boc-Trp-OH Conc. / micro M	equivalent of Boc-Trp-OH			Time / s	Boc-Trp-OH Conc. / micro M	equivalent of Boc-Trp-OH
5	238					630	16.522	0.66088			3600	34.0827	1.36331			3600	58.9139	2.35656
10	446
20	860
40	1676
60	2557
80	3314					Repetition-3 of photolysis reaction of 9, 10, and 11
100	4178					Compound 9					Compound 10					Compound 11
						Time / s	Boc-Trp-OH Conc. / micro M	equivalent of Boc-Trp-OH			Time / s	Boc-Trp-OH Conc. / micro M	equivalent of Boc-Trp-OH			Time / s	Boc-Trp-OH Conc. / micro M	equivalent of Boc-Trp-OH
						630	18.5993	0.74397			3600	37.16	1.4864			3600	49.1312	1.96525

## Sheet: Fig. 3b
Compound 12			Compound 13
Wavelength / nm	Absorption of 12 (2.76 micro M)	Epsilon = Abs/ 2.76´10^-6 mol^-1 cm^-1	Wavelength / nm	Absorption of 13 (2.08 micro M)	Epsilon = Abs/ 2.086´10^-6 mol^-1 cm^-1
799.988	0.000538866	195.02	700.018	0.000913337	437.547
799.015	0.000402739	145.755	699.011	0.000916709	439.163
798.008	0.00045635	165.157	698.003	0.000859462	411.738
797.001	-0.000180853	-65.4524	696.995	0.00123	590.06
795.993	0.000783031	283.386	695.986	0.00104	499.568
794.985	0.000281239	101.783	695.013	0.00123	588.058
794.011	0.000245935	89.0058	694.005	0.00118	565.624
793.001	0.000117797	42.6318	692.995	0.00117	560.75
791.992	-0.00024119	-87.2888	691.985	0.000662254	317.262
791.017	0.00108	389.324	691.011	0.000467493	223.96
790.007	0.000584277	211.455	690.001	0.00128	614.486
788.996	0.000187041	67.6915	688.99	0.000913803	437.771
787.985	-0.000218733	-79.1613	688.015	0.00112	536.255
787.008	0.000496077	179.535	687.004	0.000789774	378.353
785.996	0.000400045	144.78	685.992	0.000897435	429.93
784.984	0.000608202	220.114	685.017	0.00111	529.777
784.006	-0.000155702	-56.3499	684.004	0.000610146	292.3
782.993	0.000363254	131.465	682.992	0.000995316	476.821
782.014	-0.000346992	-125.579	682.015	0.00108	515.841
781.001	0.000598145	216.474	681.002	0.000812725	389.348
779.986	-7.88933e-05	-28.5521	679.988	0.000891547	427.109
779.007	6.14317e-05	22.2327	679.01	0.00226	1081.64
777.992	9.13612e-05	33.0644	677.996	0.00315	1509.55
777.011	0.000436113	157.833	677.018	0.00316	1511.8
775.995	8.71409e-05	31.537	676.003	0.000937254	449.006
775.014	0.000204029	73.8399	674.988	0.00079356	380.167
773.998	-0.000423443	-153.248	674.009	0.000823281	394.405
773.016	0.000767576	277.792	672.993	0.00129	617.77
771.998	-2.64547e-05	-9.57416	672.013	0.00106	506.157
771.016	0.00116	419.061	670.997	0.00171	820.607
769.998	0.000907682	328.498	670.016	0.00181	866.976
769.014	2.79836e-05	10.1275	668.999	0.00265	1267.38
767.995	0.000402713	145.745	668.018	0.00251	1202.2
767.011	0.00104	377.257	667.001	0.00269	1288.31
765.991	0.001	362.307	665.983	0.00313	1497.23
765.007	0.000712293	257.785	665.001	0.00323	1548.83
763.986	0.000390562	141.348	663.982	0.00331	1585.82
763.001	3.5051e-05	12.6853	663	0.00283	1354.7
762.015	0.000295097	106.798	662.017	0.00305	1463.52
760.993	0.000709829	256.893	660.997	0.00292	1398.16
760.006	0.000905347	327.653	660.014	0.00252	1208.43
758.984	-0.000102341	-37.0381	658.994	0.00237	1135.13
757.997	0.000280721	101.595	658.01	0.00202	966.137
757.009	0.00077354	279.951	656.989	0.00265	1268.74
755.985	0.00035543	128.633	656.004	0.00318	1521.6
754.997	0.000608928	220.376	654.983	0.00327	1566.64
754.008	0.000311157	112.61	653.998	0.00341	1634.41
752.983	0.000436087	157.823	653.012	0.00363	1738.63
751.994	0.000156302	56.5669	651.99	0.00424	2031.89
751.004	-0.000122993	-44.5121	651.004	0.00454	2176.97
750.014	-9.24548e-05	-33.4602	650.018	0.00532	2548.5
748.988	0.00039222	141.948	648.995	0.00524	2512.33
747.996	0.000797943	288.782	648.008	0.00581	2785.71
747.005	0.000417016	150.922	646.984	0.00637	3053.99
746.013	0.000374006	135.356	645.997	0.00678	3247.76
744.986	0.00051935	187.957	645.009	0.00731	3504.03
743.993	0.00113	410.25	643.984	0.00738	3534.58
743.001	0.000680609	246.318	642.996	0.00721	3454.49
742.008	0.000884595	320.143	642.007	0.00677	3241.42
741.014	0.0012	433.434	640.982	0.00629	3011.11
739.985	0.000415176	150.256	639.993	0.00604	2895.45
738.99	0.000616368	223.069	639.003	0.00514	2463.7
737.996	0.00102	369.829	638.013	0.00463	2217.58
737.001	0.000952664	344.777	636.987	0.00392	1879.14
736.006	0.000635396	229.955	635.996	0.00336	1609.63
735.01	0.000886489	320.828	635.006	0.00297	1421.87
734.014	0.00074499	269.618	634.015	0.00256	1226.89
733.018	0.000440233	159.324	632.987	0.00198	947.225
731.986	0.00145	524.095	631.996	0.00212	1013.3
730.989	0.000573157	207.43	631.004	0.00233	1114.39
729.991	0.000551592	199.626	630.012	0.0012	576.816
728.993	0.000770039	278.684	628.983	0.00162	776.501
727.995	0.000805982	291.692	627.99	0.00125	597.696
726.997	0.000707366	256.002	626.997	0.00112	537.473
725.998	0.000328824	119.004	626.004	0.00123	587.336
724.999	0.000329472	119.239	625.011	0.00101	484.888
724	0.0005151	186.419	624.017	0.00151	721.441
723	0.000407636	147.527	622.986	0.00199	955.011
722	0.000692121	250.484	621.992	0.00184	880.139
721	0.000555013	200.864	620.998	0.00232	1111.98
719.999	0.000433444	156.867	620.003	0.00175	838.1
718.998	0.000627593	227.131	619.008	0.00241	1154.7
717.996	0.000426033	154.185	618.013	0.00244	1166.97
716.994	0.000352943	127.733	617.017	0.00255	1223.84
715.992	0.000520827	188.492	615.984	0.00242	1159.67
714.99	0.000477341	172.754	614.988	0.00288	1382.05
713.987	0.000386857	140.007	613.992	0.00269	1289.48
712.984	0.000606854	219.626	612.995	0.00309	1481.56
712.016	0.000264014	95.5487	611.998	0.00353	1689.63
711.012	0.000510927	184.909	611.001	0.00361	1731.25
710.008	0.00020144	72.9027	610.003	0.00394	1889.41
709.004	0.000196519	71.1219	609.006	0.00397	1903.71
707.999	0.000516344	186.869	608.008	0.00455	2181.52
706.994	0.000319991	115.807	607.009	0.00458	2195.34
705.988	0.000341829	123.711	606.011	0.00525	2517.48
704.982	0.000114638	41.4885	605.012	0.00543	2603.24
704.012	0.000470033	170.109	604.013	0.00566	2713.55
703.006	0.000705603	255.364	603.013	0.00632	3025.67
701.999	0.000171528	62.0776	602.014	0.00635	3040.21
700.992	0.000417482	151.09	601.014	0.00732	3506.72
699.984	0.00037626	136.172	600.014	0.008	3832.07
699.012	0.000466198	168.721	599.013	0.0091	4360.55
698.004	0.000213146	77.1392	598.013	0.01021	4890.4
696.996	0.000354809	128.408	597.012	0.01093	5236.12
695.987	0.000382349	138.375	596.011	0.01195	5725.1
695.014	0.00046187	167.155	595.009	0.01249	5983.41
694.005	0.000300511	108.757	594.007	0.01292	6187.22
692.995	0.000249846	90.4212	593.005	0.01347	6452.68
691.985	0.000260931	94.4332	592.003	0.01401	6709.62
691.01	0.00048286	174.751	591.001	0.01418	6791.85
690	-7.96697e-05	-28.8331	589.998	0.01431	6855.93
688.989	0.000208406	75.4239	588.995	0.01401	6712.66
688.013	0.00064701	234.158	587.992	0.01409	6750.86
687.002	0.000145141	52.5277	586.988	0.01397	6692.04
685.99	0.000707989	256.227	585.984	0.01345	6442.09
685.013	0.000345145	124.911	585.017	0.01352	6476.4
684.001	0.000878266	317.852	584.013	0.01225	5868.87
682.988	0.000570202	206.361	583.009	0.01169	5598.93
682.011	0.000688413	249.143	582.004	0.0108	5175.41
680.997	0.000680272	246.196	580.999	0.00962	4606.46
679.983	0.000376053	136.097	579.993	0.00888	4254.94
679.005	0.00012673	45.8648	578.988	0.00821	3933.66
677.991	0.000948384	343.228	577.982	0.00745	3568.02
677.012	0.000569191	205.995	577.013	0.00725	3475.52
675.997	0.000514607	186.241	576.007	0.00676	3238.83
675.017	0.000750954	271.776	575	0.0066	3163.43
674.002	0.000687609	248.852	573.993	0.00618	2959.18
672.986	0.000286756	103.779	572.986	0.00579	2775.07
672.005	0.000513545	185.856	572.016	0.00547	2619.68
670.989	0.000387997	140.419	571.009	0.00512	2454.08
670.008	0.000866542	313.609	570.001	0.00501	2401.73
668.99	0.000739596	267.666	568.993	0.00473	2264.66
668.009	0.001	361.941	567.984	0.00434	2076.76
666.991	0.000689917	249.687	567.013	0.00433	2075.14
666.009	0.00109	394.565	566.004	0.00412	1974.5
664.991	0.000924232	334.487	564.995	0.00416	1992.26
664.008	0.00145	524.528	563.986	0.004	1915.53
662.989	0.0013	472.161	563.014	0.00439	2103.85
662.006	0.0012	432.926	562.004	0.00456	2185.58
660.986	0.00158	572.83	560.994	0.00513	2459.01
660.002	0.00169	609.984	559.984	0.00537	2574.36
659.018	0.00192	693.38	559.01	0.00617	2954.86
657.997	0.0021	760.232	558	0.00698	3343.3
657.013	0.00241	872.851	556.989	0.00752	3600.87
655.991	0.00322	1166.74	556.015	0.00864	4141.24
655.006	0.00363	1313.78	555.003	0.00952	4559.67
653.984	0.00411	1488.73	553.992	0.01063	5091.08
652.998	0.00473	1713.54	553.017	0.01144	5481.99
652.012	0.00532	1925.91	552.005	0.01213	5809.01
650.989	0.00614	2221.66	550.992	0.01307	6263.73
650.003	0.00761	2754.3	550.017	0.01361	6518.08
649.016	0.00784	2835.89	549.004	0.0142	6800.37
647.992	0.00886	3206.07	547.991	0.01436	6878.53
647.004	0.00976	3532.33	547.015	0.01422	6813.91
646.017	0.00983	3558.12	546.001	0.01419	6797.97
644.992	0.01034	3742.17	544.987	0.01411	6759.91
644.004	0.01033	3737.28	544.011	0.01348	6460.16
643.015	0.01005	3636.91	542.996	0.01308	6266.98
641.989	0.009	3255.94	541.982	0.01247	5974.69
641	0.00847	3065.44	541.005	0.012	5748.59
640.011	0.00714	2582.82	539.99	0.01145	5486.09
638.984	0.00624	2258.3	539.012	0.01055	5056.13
637.994	0.00526	1902.36	537.996	0.00992	4751.34
637.004	0.00474	1716.98	537.018	0.00962	4606.85
636.013	0.00399	1445.36	536.002	0.00921	4413.47
634.985	0.00331	1198.52	534.986	0.00931	4460.59
633.994	0.00277	1002.98	534.007	0.00926	4435.67
633.003	0.00263	950.543	532.99	0.00969	4643.14
632.011	0.00214	775.84	532.011	0.01021	4892.75
630.982	0.00186	673.978	530.994	0.01118	5356.17
629.99	0.00194	701.915	530.014	0.01233	5905.25
628.997	0.00127	458.856	528.997	0.0134	6418.18
628.004	0.00152	549.081	528.016	0.01476	7069
627.011	0.000963067	348.542	526.998	0.01698	8135
626.018	0.00118	427.647	526.018	0.0188	9004.76
624.987	0.000985742	356.748	524.999	0.02103	10075.8
623.993	0.00122	442.387	524.018	0.02368	11346.5
622.999	0.00112	406.033	522.999	0.02639	12643.4
622.004	0.000948565	343.294	522.018	0.02908	13932.4
621.009	0.000929109	336.252	520.998	0.03181	15240.8
620.014	0.00102	370.308	520.016	0.03458	16567.2
618.982	0.00149	538.289	518.996	0.03693	17689.8
617.986	0.00191	692.919	518.014	0.03902	18694.3
616.99	0.0016	577.297	516.994	0.04068	19490.4
615.994	0.00192	695.186	516.011	0.04174	19995.9
614.998	0.00206	745.227	514.99	0.04314	20666.6
614.001	0.00235	851.996	514.007	0.04354	20857.4
613.004	0.00262	948.969	512.986	0.04357	20872.8
612.007	0.003	1086.8	512.002	0.04308	20637.4
611.009	0.00317	1145.78	511.018	0.04221	20222.8
610.011	0.00385	1393.81	509.996	0.0409	19595.9
609.013	0.00397	1436.74	509.012	0.03885	18612.2
608.015	0.0044	1593.89	507.99	0.03667	17569.1
607.016	0.00496	1795.65	507.005	0.03433	16446.3
606.017	0.00581	2104.02	505.982	0.0319	15282.9
605.018	0.00637	2305.81	504.997	0.02992	14335.3
603.982	0.00708	2561.5	504.012	0.02752	13183.4
602.982	0.0075	2714	502.989	0.02552	12225.8
601.982	0.00831	3007.51	502.003	0.02344	11229.6
600.982	0.00954	3454.11	501.017	0.02113	10120.6
600.018	0.01028	3721.93	499.993	0.01886	9033.41
599.018	0.01147	4151.17	499.007	0.01702	8152.9
598.017	0.01233	4462.26	497.982	0.0154	7379.53
597.015	0.01311	4743.88	496.995	0.01403	6720.39
596.014	0.01375	4977.85	496.008	0.0126	6035.55
595.012	0.01452	5254.64	494.983	0.01153	5522.3
594.01	0.01531	5539.45	493.996	0.01047	5017.26
593.008	0.01604	5806.45	493.008	0.00982	4703.68
592.005	0.01626	5883.2	491.983	0.00926	4437.44
591.002	0.01657	5998.07	490.995	0.00915	4384.94
589.999	0.01659	6003.6	490.007	0.00886	4243.49
588.996	0.01726	6246.35	489.018	0.00896	4291.16
587.992	0.0166	6006.05	487.992	0.00886	4242.73
586.988	0.01639	5933.28	487.003	0.00866	4148.67
585.984	0.0156	5645.01	486.014	0.00895	4285.8
585.017	0.01449	5244.73	484.987	0.00918	4399.9
584.012	0.01322	4782.92	483.997	0.00875	4191.71
583.008	0.01189	4303.26	483.008	0.00885	4239.37
582.002	0.01107	4004.54	482.018	0.00878	4206.54
580.997	0.00979	3542.28	480.99	0.00914	4376.4
579.991	0.00882	3192.02	480	0.00895	4289.7
578.985	0.00818	2961.92	479.009	0.00878	4204.55
578.016	0.00744	2692.47	478.019	0.00862	4129.88
577.01	0.0069	2496.34	476.99	0.0084	4022.58
576.003	0.00627	2270.35	475.999	0.00821	3931.67
574.996	0.00584	2115.09	475.008	0.00786	3767.83
573.989	0.00522	1889.48	474.016	0.00783	3749.89
572.982	0.0052	1881.01	472.987	0.00724	3467.42
572.011	0.00497	1797.38	471.995	0.00663	3178.51
571.004	0.00459	1661.21	471.003	0.00654	3135.32
569.995	0.00452	1637.54	470.011	0.00643	3079.97
568.987	0.00467	1689.31	469.018	0.00597	2858.97
568.016	0.00502	1818.12	467.988	0.00615	2947.64
567.007	0.00526	1904.96	466.995	0.00574	2751.52
565.998	0.00539	1950.26	466.002	0.00583	2794.41
564.988	0.00589	2130.85	465.009	0.00563	2696.17
564.016	0.0065	2351.74	464.016	0.00575	2753.83
563.006	0.00708	2563.24	462.984	0.00584	2795.99
561.996	0.00799	2890.17	461.99	0.00586	2807.02
560.985	0.00864	3128.49	460.997	0.00607	2909.33
560.012	0.00922	3336.22	460.002	0.00605	2900.43
559.001	0.01053	3810.54	459.008	0.00609	2918.1
557.99	0.01207	4366.67	458.014	0.00625	2993.44
557.016	0.01321	4781.75	456.981	0.00643	3079.82
556.005	0.01447	5237.96	455.986	0.0065	3113.54
554.993	0.01577	5707.92	454.991	0.00659	3156.53
554.018	0.01698	6146.81	453.996	0.00673	3224.53
553.006	0.01813	6561.54	453.001	0.00686	3288.62
551.993	0.01907	6900.89	452.005	0.007	3353.87
551.018	0.01988	7194.1	451.009	0.007	3355.15
550.005	0.01998	7232.58	450.014	0.00717	3435.93
548.992	0.01994	7215.74	449.018	0.00726	3476.69
548.016	0.01941	7022.92	447.983	0.00762	3650.67
547.002	0.01927	6972.92	446.986	0.00785	3760.95
545.988	0.01847	6684.86	445.99	0.00817	3915.5
545.011	0.01762	6378.01	444.993	0.00855	4096.89
543.997	0.01654	5987	443.996	0.00928	4446.25
542.982	0.01562	5652.94	442.999	0.00981	4700.63
542.005	0.01469	5316.99	442.001	0.01081	5177.17
540.99	0.0139	5030.98	441.004	0.01193	5717.39
540.012	0.01316	4763.88	440.006	0.01343	6433.02
538.996	0.01223	4425.72	439.008	0.015	7186.09
538.018	0.01179	4265.59	438.01	0.01754	8400.51
537.002	0.01157	4186.05	437.012	0.02051	9824.76
535.985	0.01165	4214.71	436.013	0.02467	11818.5
535.007	0.01184	4285.8	435.015	0.03004	14388.8
533.99	0.01257	4549.59	434.016	0.03693	17690.9
533.01	0.01361	4925.72	433.017	0.04587	21973.6
531.993	0.01469	5316.21	432.018	0.05895	28242.8
531.013	0.01638	5927.76	431.019	0.07662	36707.5
529.996	0.01854	6711.07	430.019	0.09918	47514.6
529.015	0.0206	7454.36	428.981	0.1324	63426.3
527.997	0.02308	8351.41	427.981	0.16864	80790.5
527.016	0.02608	9437.25	426.981	0.2184	104629
525.998	0.02937	10629.8	425.981	0.28075	134499
525.017	0.03243	11738	425.019	0.35309	169153
523.998	0.03641	13178.4	424.018	0.43737	209530
523.016	0.03981	14407	423.018	0.531	254385
521.996	0.0433	15670.3	422.017	0.63432	303881
521.014	0.0467	16902.6	421.016	0.73452	351885
519.994	0.04969	17983	420.014	0.82561	395521
519.012	0.05147	18626.8	419.013	0.89969	431008
517.992	0.05325	19272.4	418.011	0.94124	450913
517.009	0.05436	19674.1	417.01	0.95083	455509
515.988	0.05501	19909.2	416.008	0.9215	441460
515.005	0.05518	19970.7	415.006	0.85808	411076
513.983	0.05464	19774.4	414.003	0.77407	370832
513	0.05344	19340	413.001	0.68714	329187
512.015	0.05148	18631.6	411.998	0.59775	286363
510.994	0.04923	17815.2	410.996	0.51721	247778
510.009	0.04652	16836	409.993	0.44812	214678
508.987	0.04322	15642.8	408.99	0.3912	187410
508.002	0.04052	14663.8	407.986	0.3472	166332
507.017	0.03749	13567.5	406.983	0.311	148988
505.994	0.03487	12621	406.018	0.28591	136971
505.008	0.03205	11597.7	405.014	0.26491	126910
503.985	0.02951	10680.1	404.01	0.24997	119750
502.999	0.02684	9714.86	403.006	0.23977	114863
502.013	0.02449	8861.91	402.002	0.2322	111239
500.989	0.02197	7950.67	400.997	0.22624	108384
500.002	0.01983	7175.46	399.993	0.22034	105558
499.016	0.01778	6432.94	398.988	0.2138	102423
497.991	0.01622	5871.44	397.983	0.20616	98763.7
497.004	0.01479	5351.55	397.017	0.19606	93926.4
496.017	0.01364	4935.37	396.012	0.18516	88703.9
494.991	0.01251	4525.78	395.006	0.17179	82299
494.004	0.01181	4272.58	394.001	0.15985	76576.7
493.016	0.0113	4088.88	392.995	0.14644	70152.2
491.99	0.01103	3993.1	391.989	0.13497	64660.9
491.001	0.01084	3923.47	390.983	0.12502	59892.5
490.013	0.01089	3942.68	390.016	0.11577	55459.8
488.986	0.0108	3907.86	389.009	0.10795	51715.2
487.997	0.01074	3886.36	388.003	0.10173	48737.6
487.008	0.01074	3885.18	386.996	0.09661	46281.1
486.019	0.01059	3832.65	385.989	0.09346	44771.9
484.991	0.01057	3826.37	384.982	0.09014	43181.7
484.002	0.01064	3852.2	384.014	0.08804	42177.3
483.012	0.01069	3870.01	383.007	0.08673	41547.3
481.983	0.01045	3780.84	381.999	0.08541	40915.6
480.993	0.01023	3700.71	380.992	0.08467	40560.5
480.003	0.01004	3632.6	379.984	0.08417	40321.3
479.012	0.00968	3501.87	379.015	0.08375	40123.2
477.983	0.00953	3450.05	378.007	0.08311	39816.7
476.992	0.00879	3181.81	376.999	0.08293	39730.5
476.001	0.00863	3124.61	375.99	0.08264	39588.5
475.009	0.00812	2940.09	374.982	0.08245	39500.1
474.017	0.00783	2833.53	374.012	0.08227	39410.7
472.988	0.00749	2711.46	373.003	0.08193	39249.3
471.995	0.0071	2568.2	371.994	0.08127	38933.1
471.003	0.00695	2514.6	370.985	0.08082	38716.6
470.011	0.00666	2410.43	370.014	0.08006	38354.3
469.018	0.0063	2278.82	369.005	0.07928	37977.9
467.987	0.00639	2311.16	367.995	0.07832	37522.3
466.994	0.00653	2362.23	366.986	0.07785	37296.5
466.001	0.00648	2344.72	366.015	0.07713	36950.3
465.007	0.00612	2213.54	365.005	0.07645	36622.4
464.014	0.00646	2339.67	363.995	0.07525	36052
462.982	0.00635	2297.34	362.984	0.07417	35531.6
461.988	0.00665	2405.03	362.013	0.07315	35045
460.994	0.00655	2369.04	361.002	0.07203	34507.9
459.999	0.00674	2438.1	359.991	0.07073	33884.5
459.005	0.00682	2467.58	359.019	0.06992	33495.8
458.01	0.00693	2509	358.008	0.06872	32921
457.015	0.00704	2548.41	356.997	0.06767	32419.2
455.982	0.00721	2610.97	355.986	0.067	32099.4
454.986	0.00702	2540.53	355.013	0.06605	31643.2
453.991	0.0074	2678.69	354.002	0.06536	31313.4
452.995	0.00728	2634.13	352.99	0.06462	30955.1
451.999	0.00768	2780.01	352.017	0.06374	30537.7
451.003	0.00775	2804.24	351.005	0.06296	30161.8
450.007	0.00793	2870.8	349.993	0.06188	29646.6
449.011	0.0082	2967.72	349.019	0.0613	29368.2
448.014	0.00854	3091.38	348.007	0.06014	28810.1
447.017	0.00912	3299.56	346.994	0.05929	28404
445.982	0.00981	3550.67	345.982	0.05794	27756.6
444.985	0.01076	3893.83	345.008	0.0573	27450.9
443.988	0.01172	4239.97	343.995	0.05603	26843.8
442.99	0.01342	4855.87	342.982	0.05504	26366.1
441.992	0.01534	5551.6	342.007	0.05428	26002.6
440.995	0.01801	6517.77	340.994	0.05338	25572.2
439.997	0.02138	7738.82	340.019	0.05268	25239.1
438.998	0.02614	9458.49	339.006	0.05183	24828.6
438	0.03152	11408.8	337.992	0.05132	24583.9
437.001	0.03986	14426.3	337.017	0.05081	24342.3
436.003	0.05121	18533	336.003	0.05057	24226.7
435.004	0.06602	23893.8	334.988	0.05017	24032.6
434.004	0.08577	31041.3	334.013	0.05025	24073.2
433.005	0.11121	40247.5	332.999	0.04997	23939.5
432.006	0.14787	53515.7	331.984	0.05013	24017.5
431.006	0.19735	71421.3	331.008	0.05049	24186.2
430.006	0.25961	93954.1	329.993	0.05097	24416
429.006	0.33849	122501	329.017	0.05144	24642.7
428.006	0.43138	156120	328.002	0.05223	25019.9
427.006	0.53919	195139	326.987	0.05303	25403.9
426.005	0.66775	241664	326.01	0.05446	26091.5
425.005	0.81145	293669	324.995	0.05592	26789.7
424.004	0.94605	342385	324.018	0.05735	27474.6
423.003	1.07965	390733	323.002	0.05903	28278.9
422.001	1.18389	428458	321.986	0.06097	29208.7
421	1.2508	452674	321.009	0.06345	30395
419.998	1.2668	458466	319.993	0.0658	31520.5
418.997	1.22273	442516	319.016	0.06847	32802.6
417.995	1.13876	412127	317.999	0.07124	34128
416.993	1.02372	370494	316.983	0.07447	35676.9
415.991	0.88527	320386	316.005	0.07789	37316.6
414.988	0.7534	272663	314.988	0.08084	38726.4
413.986	0.64273	232611	314.011	0.08373	40110.8
412.983	0.55096	199395	312.993	0.08749	41913.3
412.019	0.47878	173276	312.015	0.09039	43301.2
411.015	0.41737	151050	310.998	0.09308	44589.9
410.012	0.36917	133604	309.981	0.09603	46003.4
409.009	0.33245	120318	309.002	0.09812	47003.5
408.005	0.30727	111203	307.984	0.10008	47945.7
407.001	0.28878	104513	307.006	0.10226	48988.6
405.998	0.27576	99798.6	305.988	0.10378	49715.4
404.993	0.2669	96595.1	305.009	0.10531	50452.2
403.989	0.26085	94402.9	303.99	0.10616	50857.3
402.985	0.25538	92423.6	303.011	0.10724	51375.7
402.019	0.2497	90367.6	301.993	0.10755	51521.7
401.014	0.24177	87497	301.013	0.10843	51946.9
400.009	0.23002	83247	299.995	0.10876	52102.1
399.004	0.21687	78488.8
397.999	0.20267	73348.4
396.994	0.18566	67190.2
395.988	0.16967	61405
394.982	0.15281	55304.6
394.015	0.13985	50614.3
393.009	0.12699	45958.7
392.003	0.11667	42224.7
390.997	0.10909	39480.1
389.99	0.1023	37022
388.984	0.09706	35127.6
388.015	0.09398	34010.9
387.008	0.09181	33227
386.001	0.09011	32611.8
384.994	0.08926	32303
383.987	0.08892	32180.6
383.018	0.08866	32087.5
382.01	0.08863	32075.7
381.002	0.08907	32235.6
379.994	0.08947	32379.5
378.986	0.08985	32515.9
378.016	0.09047	32741.6
377.008	0.09117	32994.2
375.999	0.09192	33268.1
374.99	0.09259	33509.8
373.981	0.09301	33660.9
373.011	0.09364	33889
372.002	0.09424	34104.8
370.992	0.09488	34336.6
369.983	0.09525	34470.6
369.012	0.09596	34727.1
368.002	0.09671	34999.5
366.992	0.09724	35193.7
365.982	0.09802	35474.9
365.01	0.09841	35616.7
364	0.09883	35768.7
362.989	0.09905	35847.7
362.017	0.09931	35940
361.006	0.09987	36142.7
359.995	0.1005	36372.9
358.984	0.10111	36594.1
358.012	0.10192	36887
357	0.10273	37178.6
355.989	0.10397	37627
355.016	0.10478	37921.1
354.004	0.1058	38288.7
352.992	0.10705	38741.1
352.019	0.10773	38990
351.006	0.10871	39344.2
349.994	0.10961	39669.5
348.981	0.1102	39883.9
348.007	0.11082	40108.2
346.994	0.11095	40154.5
345.981	0.11134	40293.6
345.007	0.11121	40246.6
343.994	0.11105	40188.2
343.019	0.11097	40161.3
342.006	0.11005	39828.1
340.992	0.10887	39399.7
340.017	0.10878	39368.9
339.003	0.10724	38810.9
337.989	0.10621	38437.1
337.014	0.10482	37936.9
335.999	0.10338	37415.6
334.985	0.10224	37002.8
334.009	0.10067	36432.8
332.994	0.09931	35941.1
332.018	0.09798	35459.8
331.003	0.0964	34888.9
329.988	0.09467	34262.9
329.012	0.09342	33809.3
327.996	0.09181	33228.3
326.981	0.09032	32687.9
326.004	0.08879	32133.5
324.988	0.08729	31592.2
324.011	0.08612	31168.7
322.995	0.08465	30634.8
322.018	0.08364	30270.7
321.001	0.08226	29769.6
319.985	0.08121	29392.2
319.007	0.08006	28974.3
317.991	0.07939	28733
317.013	0.07869	28477.1
315.996	0.07806	28250.1
315.018	0.07761	28087.1
314	0.0774	28011.8
312.983	0.07711	27907.7
312.005	0.07701	27870.7
310.987	0.07696	27851.2
310.008	0.07706	27888.7
308.99	0.07685	27813.2
308.011	0.07694	27845.2
306.993	0.07671	27762.9
306.014	0.07662	27727.7
304.996	0.07656	27708.2
304.016	0.07627	27601.9
302.998	0.07564	27376
302.018	0.0748	27069.8
300.999	0.07408	26809.1
300.019	0.07339	26559.6

## Sheet: Fig. 3c
Concentration of drug release on photolysis of 12 and 13
		Compound 12				Compound 13
Time / s		Indibulin HPLC peak Intensity / arb. units	Indibulin (410 nm) Conc. / micro M	Adjusted Indibulin (410 nm) conc. / micro M		MTX HPLC peak Intensity (in the dark) / arb. units	MTX (in the dark) Conc. / micro M	MTX HPLC peak Intensity (410 nm) / arb. units	MTX (410 nm) Conc. / micro M	Adjusted MTX (410 nm) conc. / micro M		Time / s	MTX HPLC peak Intensity (545 nm) / arb. units	MTX (545 nm) Conc. / micro M	Adjusted MTX (545 nm) conc. / micro M
0		0	-0.71014	-1.56335e-06		0	0	0	-0.98166	6.67459e-07		0	0	-0.98166	6.67459e-07
15		2812	9.17995	9.89009		0	0	1558	9.02701	10.0087		60	856	4.51733	5.49899
30		3749	12.4755	13.1856		0	0	2190	13.087	14.0687		120	1274	7.20258	8.18424
60		4427	14.8601	15.5702		0	0	2797	16.9864	17.9681		240	1644	9.57948	10.5611
90		4590	15.4334	16.1435		0	0	2914	17.738	18.7197		360	1890	11.1598	12.1415
150		4694	15.7991	16.5093		0	0	2875	17.4875	18.4691		600	2188	13.0742	14.0558
210		4698	15.8132	16.5233		0	0	2630	15.9136	16.8953		840	2336	14.0249	15.0066
300		4700	15.8202	16.5304		0	0	2538	15.3226	16.3042		1200	2437	14.6738	15.6554
390		4709	15.8519	16.562		0	0	2382	14.3204	15.3021		1560	2428	14.6159	15.5976
510		4711	15.8589	16.5691		0	0	2128	12.6887	13.6704		2040	2329	13.98	14.9616
630		4728	15.9187	16.6289		0	0	1949	11.5388	12.5205		2520	2242	13.4211	14.4027
												--		--
		Calibration curve for indibulin				Calibration curve for methotrexate
		indibulin Conc. / micro M	HPLC peak Intensity / arb. Units			methotrexate Conc. / micro M	HPLC peak Intensity / arb. Units
		0	0			0	0
		5	1612			5	837
		10	3037			10	1942
		20	5836			20	3266
		40	11574			40	6445
		60	17200			60	9396
		80	23375			80	12768
		100	28342			100	15603

## Sheet: Fig. 3e
Colocalization values from Fiji
Region of interest :	Pearson's (P)	Manders (M1)	Manders (M2)
1	-0.02	0.354	0.563
2	-0.08	0.485	0.614
3	0.13	0.583	0.723
4	-0.12	0.385	0.491
5	-0.13	0.376	0.525
6	0.11	0.466	0.626
7	-0.06	0.387	0.5
8	0.11	0.508	0.646

## Sheet: Fig. 3f, SI Fig. 7c, d
545 nm - Repetition -1																		545 nm - Repetition -2																		545 nm - Repetition -3
Collected data:																		Collected data:																		Collected data:
	Drug conc. (µM)	13					5					MTX							Drug conc. (µM)	13					5					MTX							Drug conc. (µM)	13					5					MTX
		Cell survival (% of control)			Average	SD	Cell survival (% of control)			Average	SD	Cell survival (% of control)			Average	SD				Cell survival (% of control)			Average	SD	Cell survival (% of control)			Average	SD	Cell survival (% of control)			Average	SD				Cell survival (% of control)			Average	SD	Cell survival (% of control)			Average	SD	Cell survival (% of control)
Irradiated	100	2.86052	2.76189	2.58434	2.73558	0.139961	34.4052	21.9175	32.7678	29.6969	6.78664	3.27481	3.25508	4.91221	3.81403	0.951102		Irradiated	100	3.05802	4.22978	4.57274	3.95351	0.794252	17.605	13.0895	25.6073	18.7673	6.33935	2.17205	3.0866	2.97228	2.74364	0.498302		Irradiated	100	1.37195	2.97256	2.40091	2.24848	0.81112	26.0671	36.6997	23.7805	28.8491	6.89429	3.8872	3.27744
	10	32.9454	53.4819	106.352	64.2599	37.8717	150.306	174.117	182.975	169.133	16.8954	23.4958	25.3107	27.8161	25.5409	2.16937			10	69.1912	31.6662	48.4996	49.7857	18.7955	317.405	290.712	284.396	297.504	17.5217	27.122	46.3561	31.8377	35.1053	10.0247			10	23.3613	15.0534	27.782	22.0655	6.4625	191.502	262.919	217.645	224.022	36.1334	24.1997	35.3659
	1	102.801	102.663	97.1987	100.888	3.19559	202.584	188.203	223.91	204.899	17.9658	146.104	174.019	182.028	167.383	18.8589			1	122.606	166.533	131.552	140.231	23.2138	237.325	242.155	274.85	251.443	20.4141	143.727	253.358	305.487	234.191	82.5661			1	104.84	134.527	116.387	118.585	14.9653	188.796	215.663	230.335	211.598	21.0661	159.07	216.273
	0.1	151.647	170.053	176.82	166.173	13.0271	131.525	135.293	155.514	140.777	12.9006	126.001	163.425	155.593	148.34	19.738			0.1	223.664	221.292	251.815	232.257	16.9792	251.786	260.417	248.242	253.482	6.26208	205.173	274.25	298.542	259.322	48.4417			0.1	173.399	171.608	155.526	166.845	9.84302	214.939	251.448	232.279	232.889	18.2622	205.678	222.942
Non-irradiated	100	2.37395	1.15489	1.49174	1.67353	0.629531	58.8515	69.3097	70.3203	66.1605	6.3499	2.45415	2.64663	2.99952	2.7001	0.276587		Non-irradiated	100	2.54854	2.98089	3.20843	2.91262	0.3352	66.6035	72.3832	58.0931	65.6933	7.18837	2.07069	2.54854	2.20722	2.27549	0.246131		Non-irradiated	100	1.30935	1.15064	1.90451	1.45483	0.397434	52.0169	76.9343	42.296	57.0824	17.8661	7.53869	2.85676
	10	154.211	154.291	155.381	154.628	0.654118	133.663	161.429	171.967	155.686	19.7871	34.6148	24.8142	25.1671	28.1987	5.55929			10	196.943	226.411	213.441	212.265	14.7689	190.003	216.626	244.296	216.975	27.1482	261.044	31.8568	29.5586	107.486	132.99			10	154.622	135.577	132.959	141.053	11.8244	184.618	208.068	205.171	199.286	12.7846	26.8218	42.296
	1	167.765	155.702	150.265	157.91	8.95648	158.461	192.851	163.883	171.732	18.4899	128.851	146.335	139.373	138.186	8.80214			1	182.289	198.604	202.04	194.311	10.5523	196.511	175.417	197.421	189.783	12.4496	215.534	194.827	214.396	208.252	11.6406			1	217.63	221.082	230.009	222.907	6.38829	217.709	218.066	226.121	220.632	4.7567	199.775	210.528
	0.1	156.761	157.226	141.475	151.821	8.96286	121.12	127.311	123.846	124.092	3.10308	123.141	114.19	146.158	127.83	16.4918			0.1	219.084	214.191	217.059	216.778	2.45819	214.829	192.847	214.351	207.342	12.5552	194.349	212.257	272.353	226.32	40.859			0.1	198.466	189.38	177.516	188.454	10.5054	205.647	236.834	226.161	222.881	15.8498	197.434	236.199
	average at 0.1 of all groups																		average at 0.1 of all groups																		average at 0.1 of all groups
	Irradiated	151.763																	Irradiated	248.353																	Irradiated	206.716
	Non-irradiated	134.581																	Non-irradiated	216.813																	Non-irradiated	212.415
Normalized to 0.1uM:																		Normalized to 0.1uM:																		Normalized to 0.1uM:
	Drug conc. (µM)	13					5					MTX							Drug conc. (µM)	13					5					MTX							Drug conc. (µM)	13					5					MTX
		Cell survival (% of control)			Average	SD	Cell survival (% of control)			Average	SD	Cell survival (% of control)			Average	SD				Cell survival (% of control)			Average	SD	Cell survival (% of control)			Average	SD	Cell survival (% of control)			Average	SD				Cell survival (% of control)			Average	SD	Cell survival (% of control)			Average	SD	Cell survival (% of control)
Irradiated	100	1.88486	1.81986	1.70287	1.80253	0.0922228	22.6703	14.4419	21.5914	19.5679	4.47186	2.15784	2.14484	3.23676	2.51314	0.6267		Irradiated	100	1.23132	1.70313	1.84122	1.59189	0.319807	7.0887	5.27049	10.3108	7.55668	2.55255	0.87458	1.24282	1.19679	1.10473	0.200642		Irradiated	100	0.66369	1.43799	1.16146	1.08771	0.392384	12.6101	17.7537	11.504	13.9559	3.33515	1.88045	1.58548
	10	21.7084	35.2403	70.0777	42.3421	24.9545	99.0395	114.729	120.566	111.445	11.1327	15.4818	16.6777	18.3286	16.8294	1.42944			10	27.86	12.7505	19.5284	20.0463	7.56806	127.804	117.056	114.512	119.791	7.05513	10.9207	18.6654	12.8195	14.1352	4.03648			10	11.3012	7.28215	13.4397	10.6743	3.12627	92.64	127.189	105.287	108.372	17.4797	11.7067	17.1084
	1	67.7379	67.6469	64.0462	66.477	2.10564	133.487	124.011	147.539	135.012	11.838	96.2707	114.664	119.942	110.292	12.4265			1	49.3677	67.0549	52.9696	56.4641	9.34709	95.5593	97.5041	110.669	101.244	8.21979	57.8719	102.015	123.005	94.2973	33.2454			1	50.7169	65.0785	56.303	57.3661	7.23954	91.3311	104.328	111.426	102.362	10.1908	76.9511	104.623
	0.1	99.9235	112.052	116.51	109.495	8.58381	86.6645	89.1473	102.471	92.761	8.50047	83.0247	107.684	102.523	97.7439	13.0058			0.1	90.0587	89.1036	101.394	93.5186	6.8367	101.382	104.857	99.9552	102.065	2.52144	82.6133	110.427	120.209	104.416	19.5052			0.1	83.883	83.0165	75.2366	80.712	4.76162	103.978	121.64	112.366	112.661	8.83445	99.4981	107.85
Non-irradiated	100	1.76396	0.858142	1.10843	1.24351	0.467772	43.7295	51.5004	52.2513	49.1604	4.71828	1.82355	1.96657	2.22878	2.0063	0.205517		Non-irradiated	100	1.17546	1.37486	1.47981	1.34338	0.154603	30.7193	33.385	26.7941	30.2995	3.31547	0.955057	1.17546	1.01803	1.04951	0.113522		Non-irradiated	100	0.616413	0.541696	0.8966	0.684903	0.187103	24.4884	36.2189	19.912	26.8731	8.41095	3.54904	1.3449
	10	114.586	114.645	115.456	114.896	0.486041	99.318	119.949	127.78	115.682	14.7028	25.7204	18.4381	18.7003	20.953	4.13082			10	90.8354	104.427	98.4444	97.9021	6.81181	87.6344	99.9137	112.676	100.075	12.5215	120.4	14.6932	13.6332	49.5755	61.3383			10	72.7927	63.8267	62.5939	66.4045	5.56664	86.9142	97.9536	96.59	93.8193	6.01871	12.6271	19.912
	1	124.657	115.694	111.654	117.335	6.65509	117.744	143.298	121.773	127.605	13.7389	95.7424	108.734	103.561	102.679	6.54041			1	84.0765	91.6016	93.1863	89.6215	4.86699	90.636	80.907	91.0558	87.5329	5.74206	99.4099	89.8594	98.8852	96.0515	5.36896			1	102.455	104.08	108.283	104.94	3.00746	102.493	102.661	106.453	103.869	2.23935	94.0496	99.1117
	0.1	116.481	116.826	105.122	112.81	6.65983	89.9976	94.5982	92.0238	92.2065	2.30573	91.4994	84.8488	108.603	94.9836	12.2542			0.1	101.047	98.7907	100.113	99.9837	1.13378	99.0846	88.9463	98.8642	95.6317	5.79078	89.639	97.8986	125.616	104.385	18.8452			0.1	93.4332	89.1557	83.5706	88.7199	4.94573	96.8142	111.496	106.471	104.927	7.46172	92.9476	111.197
			IC50 values																		IC50 values																		IC50 values
				13	5	MTX																13	5	MTX																13	5	MTX
			Irradiated	4.8	46.8	4.4															Irradiated	1.5	42	3.55															Irradiated	1.44	41.4	3.63
			Non-irradiated	37	97	4.4															Non-irradiated	31.2	52.2	9.8															Non-irradiated	17.6	44.85	3.83
640 nm - Repetition -1																		640 nm - Repetition -2																		640 nm - Repetition -3
Collected data:																		Collected data:																		Collected data:
	Drug conc. (µM)	13					5												Drug conc. (µM)	13					5												Drug conc. (µM)	13					5
		Cell survival (% of control)			Average	SD	Cell survival (% of control)			Average	SD									Cell survival (% of control)			Average	SD	Cell survival (% of control)			Average	SD									Cell survival (% of control)			Average	SD	Cell survival (% of control)			Average	SD
Irradiated	100	2.33926	2.3776	2.70357	2.47348	0.200185	62.8723	67.3207	65.9594	65.3841	2.27932							Irradiated	100	1.69565	1.92173	1.6472	1.75486	0.146532	71.0556	56.3923	59.396	62.2813	7.74575							Irradiated	100	5.3374	6.13801	5.71864	5.73135	0.400456	53.8315	67.8994	75.6767	65.8025	11.0725
	10	31.8676	31.1389	27.3616	30.1227	2.41877	222.728	188.291	198.568	203.196	17.6787								10	27.5986	32.5079	20.4769	26.8612	6.04931	142.095	153.755	153.076	149.642	6.54466								10	55.0515	52.8403	46.0541	51.3153	4.68851	249.104	256.538	281.891	262.511	17.1901
	1	127.221	127.106	113.665	122.664	7.79367	184.437	201.387	208.251	198.025	12.258								1	86.8978	119.277	138.042	114.739	25.8722	149.039	149.088	140.044	146.057	5.2073								1	234.579	271.636	279.718	261.977	24.0696	289.592	300.724	292.223	294.18	5.81846
	0.1	176.422	167.544	172.856	172.274	4.46732	203.113	214.905	195.75	204.589	9.6625								0.1	133.262	153.319	138.655	141.745	10.3794	145.002	147.586	146.052	146.213	1.29947								0.1	318.3	354.975	401.22	358.165	41.5521	244.758	254.175	249.18	249.371	4.71124
Non-irradiated	100	4.24372	2.98096	2.62904	3.28457	0.849081	109.115	107.418	97.7712	104.768	6.1187							Non-irradiated	100	2.45632	2.28225	2.10818	2.28225	0.17407	103.146	104.926	104.423	104.165	0.917294							Non-irradiated	100	4.44182	5.11006	3.81289	4.45493	0.648684	109.67	118.907	137.382	121.986	14.1104
	10	120.729	134.329	149.006	134.688	14.1422	196.847	198.337	252.077	215.754	31.4659								10	105.216	103.456	95.0616	101.244	5.42622	147.669	169.389	173.354	163.471	13.8275								10	248.546	246.895	266.431	253.957	10.8341	246.502	309.788	291.392	282.56	32.5542
	1	177.056	181.652	194.176	184.295	8.8606	218.107	218.541	236.82	224.489	10.6811								1	138.889	163.761	158.133	153.594	13.0427	142.873	165.483	166.72	158.359	13.4254								1	353.538	356.761	373.86	361.386	10.9222	210.849	266.706	283.884	253.813	38.1862
	0.1	186.931	182.273	209.888	193.031	14.7837	219.618	215.395	220.86	218.624	2.86484								0.1	157.166	171.846	166.121	165.044	7.39894	195.674	182.058	184.185	187.306	7.32478								0.1	325.157	397.72	437.736	386.871	57.0681	230.936	238.836	237.107	235.626	4.15336
	average at 0.1 of all groups																		average at 0.1 of all groups																		average at 0.1 of all groups
	Irradiated	188.432																	Irradiated	143.979																	Irradiated	303.768
	Non-irradiated	205.827																	Non-irradiated	176.175																	Non-irradiated	311.249
Normalized to 0.1uM:																		Normalized to 0.1uM:																		Normalized to 0.1uM:
	Drug conc. (µM)	13					5												Drug conc. (µM)	13					5												Drug conc. (µM)	13					5
		Cell survival (% of control)			Average	SD	Cell survival (% of control)			Average	SD									Cell survival (% of control)			Average	SD	Cell survival (% of control)			Average	SD									Cell survival (% of control)			Average	SD	Cell survival (% of control)			Average	SD
Irradiated	100	1.24144	1.26179	1.43477	1.31267	0.106237	33.3661	35.7269	35.0044	34.6991	1.20963							Irradiated	100	1.1777	1.33473	1.14405	1.21883	0.101773	49.3513	39.167	41.2532	43.2572	5.37978							Irradiated	100	1.75706	2.02062	1.88257	1.88675	0.13183	17.7213	22.3524	24.9127	21.6621	3.64506
	10	16.912	16.5253	14.5207	15.986	1.28363	118.201	99.9254	105.38	107.835	9.382								10	19.1685	22.5782	14.2222	18.6563	4.20152	98.6914	106.79	106.318	103.933	4.54556								10	18.1229	17.3949	15.161	16.8929	1.54345	82.0047	84.4521	92.7981	86.4183	5.65897
	1	67.5158	67.4547	60.3216	65.0973	4.13607	97.8801	106.875	110.518	105.091	6.50527								1	60.3544	82.8429	95.8762	79.6912	17.9694	103.514	103.548	97.267	101.443	3.61671								1	77.223	89.4221	92.0827	86.2426	7.92368	95.3333	98.9981	96.1993	96.8436	1.91543
	0.1	93.6266	88.9153	91.7339	91.4253	2.37079	107.791	114.049	103.884	108.575	5.12786								0.1	92.5562	106.487	96.3024	98.4484	7.20896	100.71	102.505	101.439	101.552	0.902539								0.1	104.784	116.857	132.081	117.907	13.6789	80.574	83.6739	82.0298	82.0926	1.55093
Non-irradiated	100	2.06179	1.44828	1.2773	1.59579	0.412521	53.0131	52.1883	47.5016	50.901	2.97273							Non-irradiated	100	1.39425	1.29545	1.19664	1.29545	0.0988052	58.5476	59.5576	59.2721	59.1258	0.520672							Non-irradiated	100	1.4271	1.64179	1.22503	1.43131	0.208413	35.2354	38.2033	44.139	39.1926	4.53348
	10	58.6553	65.2631	72.3939	65.4374	6.87093	95.6367	96.3609	122.47	104.823	15.2875								10	59.7222	58.7232	53.9586	57.468	3.08002	83.8197	96.1484	98.399	92.7891	7.84874								10	79.8543	79.3239	85.6006	81.593	3.48086	79.1976	99.5306	93.6202	90.7828	10.4592
	1	86.0218	88.2545	94.3393	89.5385	4.30487	105.966	106.177	115.058	109.067	5.18936								1	78.8356	92.9537	89.759	87.1828	7.40327	81.0971	93.9308	94.6334	89.8871	7.62047								1	113.587	114.622	120.116	116.109	3.50915	67.743	85.689	91.208	81.5467	12.2687
	0.1	90.8192	88.5562	101.973	93.7828	7.18256	106.7	104.648	107.303	106.217	1.39186								0.1	89.2101	97.5427	94.2931	93.682	4.19977	111.068	103.339	104.547	106.318	4.15767								0.1	104.469	127.782	140.639	124.296	18.3352	74.1965	76.7349	76.1793	75.7036	1.33442
			IC50 values																		IC50 values																		IC50 values
				13	5																	13	5																	13	5
			Irradiated	2	62																Irradiated	3.05	77																Irradiated	3.3	36.5
			Non-irradiated	17.3	104																Non-irradiated	13.5	185																Non-irradiated	25	62
[truncated: 3 more columns]

## Sheet: Fig. 4b
Compound 6			Compound 6-Zn			Compound 6-Pd			Compound 6-Cu			Compound 6-Ni
Wavelength / nm	Absorption of 6 (7.10 micro M)	Epsilon = Abs/ 7.1´10^-6 mol^-1 cm^-1	Wavelength / nm	Absorption of 6-Zn (5.94 micro M)	Epsilon = Abs/ 5.94´10^-6 mol^-1 cm^-1	Wavelength / nm	Absorption of 6-Pd (4.56 micro M)	Epsilon = Abs/ 4.56´10^-6 mol^-1 cm^-1	Wavelength / nm	Absorption of 6-Cu (4.35 micro M)	Epsilon = Abs/ 4.35´10^-6 mol^-1 cm^-1	Wavelength / nm	Absorption of 6-Ni (5.1 micro M)	Epsilon = Abs/ 5.1´10^-6 mol^-1 cm^-1
250	0.22437	31601.4	250	0.15881	26735.7	250	0	0	250	-0.60168	-138317	250	-0.30103	-59025.5
250.5	0.23804	33526.8	250.5	0.17517	29489.9	251	0	0	251	-0.60168	-138317	251	-0.15051	-29511.8
251	0.23096	32529.6	251	0.16748	28195.3	252	0	0	252	-0.53943	-124007	252	-0.08801	-17256.9
251.5	0.20825	29331	251.5	0.14551	24496.6	253	0.06238	13415.1	253	-0.3009	-69172.4	253	-0.08801	-17256.9
252	0.20508	28884.5	252	0.14551	24496.6	254	0.10181	21894.6	254	-0.10156	-23347.1	254	0	0
252.5	0.18774	26442.3	252.5	0.13098	22050.5	255	0.10864	23363.4	255	-0.01648	-3788.51	255	0.04834	9478.43
253	0.16248	22884.5	253	0.10901	18351.9	256	0.09314	20030.1	256	0.02271	5220.69	256	0.04834	9478.43
253.5	0.15198	21405.6	253.5	0.09875	16624.6	257	0.08044	17298.9	257	0.05054	11618.4	257	0.05444	10674.5
254	0.14465	20373.2	254	0.09241	15557.2	258	0.10083	21683.9	258	0.08679	19951.7	258	0.10461	20511.8
254.5	0.13306	18740.8	254.5	0.08191	13789.6	259	0.0802	17247.3	259	0.06348	14593.1	259	0.08691	17041.2
255	0.12817	18052.1	255	0.07776	13090.9	260	0.07251	15593.5	260	0.05725	13160.9	260	0.07715	15127.5
255.5	0.12695	17880.3	255.5	0.07788	13111.1	261	0.07166	15410.8	261	0.05835	13413.8	261	0.07935	15558.8
256	0.12158	17123.9	256	0.07471	12577.4	262	0.07092	15251.6	262	0.05627	12935.6	262	0.07996	15678.4
256.5	0.11743	16539.4	256.5	0.07166	12064	263	0.07007	15068.8	263	0.05493	12627.6	263	0.08118	15917.6
257	0.1156	16281.7	257	0.07019	11816.5	264	0.06494	13965.6	264	0.05017	11533.3	264	0.07776	15247.1
257.5	0.11267	15869	257.5	0.06848	11528.6	265	0.06384	13729	265	0.04785	11000	265	0.07776	15247.1
258	0.1106	15577.5	258	0.06702	11282.8	266	0.06628	14253.8	266	0.04895	11252.9	266	0.08142	15964.7
258.5	0.11035	15542.3	258.5	0.06702	11282.8	267	0.06738	14490.3	267	0.04846	11140.2	267	0.08325	16323.5
259	0.11072	15594.4	259	0.06775	11405.7	268	0.06836	14701.1	268	0.04761	10944.8	268	0.08435	16539.2
259.5	0.1106	15577.5	259.5	0.06787	11425.9	269	0.07031	15120.4	269	0.04749	10917.2	269	0.08582	16827.5
260	0.10925	15387.3	260	0.06653	11200.3	270	0.07349	15804.3	270	0.04883	11225.3	270	0.08862	17376.5
260.5	0.10974	15456.3	260.5	0.06702	11282.8	271	0.0769	16537.6	271	0.05139	11813.8	271	0.09216	18070.6
261	0.11182	15749.3	261	0.06897	11611.1	272	0.07983	17167.7	272	0.05359	12319.5	272	0.09558	18741.2
261.5	0.1123	15816.9	261.5	0.06921	11651.5	273	0.08167	17563.4	273	0.05481	12600	273	0.09802	19219.6
262	0.1123	15816.9	262	0.06885	11590.9	274	0.08325	17903.2	274	0.05615	12908	274	0.10046	19698
262.5	0.11328	15954.9	262.5	0.06934	11673.4	275	0.08496	18271	275	0.05762	13246	275	0.10315	20225.5
263	0.11377	16023.9	263	0.06934	11673.4	276	0.08667	18638.7	276	0.05908	13581.6	276	0.10583	20751
263.5	0.11389	16040.8	263.5	0.06897	11611.1	277	0.0885	19032.3	277	0.06067	13947.1	277	0.10889	21351
264	0.11487	16178.9	264	0.06946	11693.6	278	0.09021	19400	278	0.06189	14227.6	278	0.11145	21852.9
264.5	0.1156	16281.7	264.5	0.06958	11713.8	279	0.09204	19793.5	279	0.06311	14508	279	0.11414	22380.4
265	0.11621	16367.6	265	0.06982	11754.2	280	0.09436	20292.5	280	0.06458	14846	280	0.11707	22954.9
265.5	0.11792	16608.5	265.5	0.07104	11959.6	281	0.09656	20765.6	281	0.06616	15209.2	281	0.12	23529.4
266	0.11926	16797.2	266	0.07214	12144.8	282	0.09851	21184.9	282	0.0675	15517.2	282	0.1228	24078.4
266.5	0.12	16901.4	266.5	0.07263	12227.3	283	0.1001	21526.9	283	0.06885	15827.6	283	0.12524	24556.9
267	0.12134	17090.1	267	0.07349	12372.1	284	0.10132	21789.2	284	0.07019	16135.6	284	0.12769	25037.3
267.5	0.1228	17295.8	267.5	0.07458	12555.6	285	0.10217	21972	285	0.07153	16443.7	285	0.13025	25539.2
268	0.12378	17433.8	268	0.07556	12720.5	286	0.10266	22077.4	286	0.07275	16724.1	286	0.13257	25994.1
268.5	0.12524	17639.4	268.5	0.07666	12905.7	287	0.10254	22051.6	287	0.07361	16921.8	287	0.13464	26400
269	0.12695	17880.3	269	0.07813	13153.2	288	0.10229	21997.8	288	0.07434	17089.7	288	0.13635	26735.3
269.5	0.12854	18104.2	269.5	0.07922	13336.7	289	0.10193	21920.4	289	0.07507	17257.5	289	0.13782	27023.5
270	0.13	18309.9	270	0.08057	13564	290	0.10156	21840.9	290	0.07556	17370.1	290	0.13879	27213.7
270.5	0.13196	18585.9	270.5	0.08215	13830	291	0.10132	21789.2	291	0.07605	17482.8	291	0.13977	27405.9
271	0.13379	18843.7	271	0.0835	14057.2	292	0.10132	21789.2	292	0.07654	17595.4	292	0.14063	27574.5
271.5	0.13525	19049.3	271.5	0.08459	14240.7	293	0.1012	21763.4	293	0.0769	17678.2	293	0.14124	27694.1
272	0.13696	19290.1	272	0.08582	14447.8	294	0.1012	21763.4	294	0.07703	17708	294	0.14148	27741.2
272.5	0.13867	19531	272.5	0.08728	14693.6	295	0.10071	21658.1	295	0.0769	17678.2	295	0.14124	27694.1
273	0.14038	19771.8	273	0.08875	14941.1	296	0.1001	21526.9	296	0.07678	17650.6	296	0.14063	27574.5
273.5	0.14221	20029.6	273.5	0.09021	15186.9	297	0.09937	21369.9	297	0.07654	17595.4	297	0.13989	27429.4
274	0.14404	20287.3	274	0.0918	15454.5	298	0.09851	21184.9	298	0.07605	17482.8	298	0.13867	27190.2
274.5	0.14575	20528.2	274.5	0.09326	15700.3	299	0.09741	20948.4	299	0.07544	17342.5	299	0.13684	26831.4
275	0.14746	20769	275	0.0946	15925.9	300	0.09607	20660.2	300	0.07471	17174.7	300	0.13477	26425.5
275.5	0.14917	21009.9	275.5	0.09595	16153.2	301	0.0946	20344.1	301	0.07397	17004.6	301	0.13257	25994.1
276	0.151	21267.6	276	0.09753	16419.2	302	0.09302	20004.3	302	0.07312	16809.2	302	0.13	25490.2
276.5	0.15271	21508.5	276.5	0.099	16666.7	303	0.09094	19557	303	0.07202	16556.3	303	0.12683	24868.6
277	0.15442	21749.3	277	0.10046	16912.5	304	0.08899	19137.6	304	0.07092	16303.4	304	0.12378	24270.6
277.5	0.15625	22007	277.5	0.10193	17159.9	305	0.08704	18718.3	305	0.06995	16080.5	305	0.12073	23672.5
278	0.15796	22247.9	278	0.10315	17365.3	306	0.08496	18271	306	0.06897	15855.2	306	0.11755	23049
278.5	0.15955	22471.8	278.5	0.10425	17550.5	307	0.08264	17772	307	0.06787	15602.3	307	0.11414	22380.4
279	0.16125	22711.3	279	0.10571	17796.3	308	0.08008	17221.5	308	0.06628	15236.8	308	0.11023	21613.7
279.5	0.16309	22970.4	279.5	0.1073	18064	309	0.07776	16722.6	309	0.06506	14956.3	309	0.10693	20966.7
280	0.16467	23193	280	0.10864	18289.6	310	0.07544	16223.7	310	0.06409	14733.3	310	0.10376	20345.1
280.5	0.16638	23433.8	280.5	0.10999	18516.8	311	0.07251	15593.5	311	0.06262	14395.4	311	0.10034	19674.5
281	0.16809	23674.6	281	0.11133	18742.4	312	0.07007	15068.8	312	0.06091	14002.3	312	0.09705	19029.4
281.5	0.16968	23898.6	281.5	0.11267	18968	313	0.06738	14490.3	313	0.05945	13666.7	313	0.09399	18429.4
282	0.17114	24104.2	282	0.11389	19173.4	314	0.06458	13888.2	314	0.05835	13413.8	314	0.09106	17854.9
282.5	0.17261	24311.3	282.5	0.11487	19338.4	315	0.06189	13309.7	315	0.05713	13133.3	315	0.08862	17376.5
283	0.17407	24516.9	283	0.11584	19501.7	316	0.05933	12759.1	316	0.05591	12852.9	316	0.08582	16827.5
283.5	0.17554	24723.9	283.5	0.1167	19646.5	317	0.05652	12154.8	317	0.05444	12514.9	317	0.08289	16252.9
284	0.17688	24912.7	284	0.1178	19831.6	318	0.05383	11576.3	318	0.05298	12179.3	318	0.08057	15798
284.5	0.17822	25101.4	284.5	0.1189	20016.8	319	0.05151	11077.4	319	0.05176	11898.9	319	0.07837	15366.7
285	0.17957	25291.5	285	0.11975	20159.9	320	0.04907	10552.7	320	0.05042	11590.8	320	0.07654	15007.8
285.5	0.18079	25463.4	285.5	0.12085	20345.1	321	0.04688	10081.7	321	0.04895	11252.9	321	0.07483	14672.5
286	0.18201	25635.2	286	0.12183	20510.1	322	0.04468	9608.6	322	0.04773	10972.4	322	0.07288	14290.2
286.5	0.18311	25790.1	286.5	0.1228	20673.4	323	0.04285	9215.05	323	0.04663	10719.5	323	0.07129	13978.4
287	0.18408	25926.8	287	0.12329	20755.9	324	0.04126	8873.12	324	0.04541	10439.1	324	0.06995	13715.7
287.5	0.18494	26047.9	287.5	0.12378	20838.4	325	0.03992	8584.95	325	0.04443	10213.8	325	0.0686	13451
288	0.18579	26167.6	288	0.12451	20961.3	326	0.0387	8322.58	326	0.04346	9990.8	326	0.06738	13211.8
288.5	0.1864	26253.5	288.5	0.125	21043.8	327	0.0376	8086.02	327	0.0426	9793.1	327	0.06616	12972.5
289	0.18713	26356.3	289	0.12537	21106.1	328	0.03687	7929.03	328	0.04163	9570.11	328	0.06519	12782.4
289.5	0.18774	26442.3	289.5	0.12561	21146.5	329	0.03625	7795.7	329	0.04053	9317.24	329	0.06409	12566.7
290	0.18811	26494.4	290	0.12585	21186.9	330	0.03552	7638.71	330	0.03967	9119.54	330	0.06287	12327.5
290.5	0.1886	26563.4	290.5	0.12622	21249.2	331	0.03467	7455.91	331	0.03845	8839.08	331	0.06152	12062.7
291	0.18896	26614.1	291	0.12646	21289.6	332	0.03418	7350.54	332	0.0376	8643.68	332	0.06067	11896.1
291.5	0.18909	26632.4	291.5	0.12683	21351.9	333	0.03418	7350.54	333	0.03699	8503.45	333	0.05981	11727.5
292	0.18909	26632.4	292	0.12708	21393.9	334	0.03369	7245.16	334	0.03577	8222.99	334	0.05872	11513.7
292.5	0.18909	26632.4	292.5	0.1272	21414.1	335	0.0332	7139.78	335	0.03479	7997.7	335	0.05774	11321.6
293	0.18909	26632.4	293	0.12732	21434.3	336	0.03284	7062.37	336	0.03394	7802.3	336	0.05652	11082.4
293.5	0.18884	26597.2	293.5	0.12732	21434.3	337	0.03259	7008.6	337	0.0332	7632.18	337	0.05518	10819.6
294	0.18848	26546.5	294	0.1272	21414.1	338	0.03235	6956.99	338	0.03223	7409.2	338	0.0542	10627.5
294.5	0.18811	26494.4	294.5	0.12708	21393.9	339	0.03186	6851.61	339	0.03125	7183.91	339	0.05286	10364.7
295	0.1875	26408.5	295	0.12671	21331.6	340	0.03137	6746.24	340	0.0304	6988.51	340	0.05139	10076.5
295.5	0.18689	26322.5	295.5	0.12634	21269.4	341	0.03088	6640.86	341	0.02954	6790.8	341	0.05042	9886.27
296	0.18616	26219.7	296	0.12598	21208.8	342	0.03027	6509.68	342	0.02844	6537.93	342	0.04907	9621.57
296.5	0.18518	26081.7	296.5	0.12549	21126.3	343	0.02979	6406.45	343	0.02771	6370.11	343	0.04749	9311.76
297	0.18433	25962	297	0.12524	21084.2	344	0.02979	6406.45	344	0.0271	6229.89	344	0.04602	9023.53
297.5	0.18335	25823.9	297.5	0.12476	21003.4	345	0.03003	6458.06	345	0.02637	6062.07	345	0.04468	8760.78
298	0.18225	25669	298	0.12427	20920.9	346	0.03003	6458.06	346	0.02576	5921.84	346	0.04321	8472.55
298.5	0.18103	25497.2	298.5	0.12378	20838.4	347	0.02979	6406.45	347	0.02502	5751.72	347	0.04163	8162.75
299	0.17969	25308.5	299	0.12305	20715.5	348	0.03015	6483.87	348	0.02466	5668.97	348	0.04016	7874.51
299.5	0.17834	25118.3	299.5	0.12244	20612.8	349	0.0304	6537.63	349	0.02429	5583.91	349	0.0387	7588.24
300	0.17688	24912.7	300	0.12195	20530.3	350	0.03052	6563.44	350	0.02368	5443.68	350	0.03723	7300
300.5	0.17542	24707	300.5	0.12146	20447.8	351	0.03076	6615.05	351	0.02332	5360.92	351	0.03589	7037.25
301	0.17395	24500	301	0.12097	20365.3	352	0.03101	6668.82	352	0.02283	5248.28	352	0.03442	6749.02
301.5	0.17249	24294.4	301.5	0.12036	20262.6	353	0.03137	6746.24	353	0.02246	5163.22	353	0.03333	6535.29
302	0.17065	24035.2	302	0.11963	20139.7	354	0.03162	6800	354	0.02209	5078.16	354	0.03235	6343.14
302.5	0.16882	23777.5	302.5	0.11902	20037	355	0.03198	6877.42	355	0.02173	4995.4	355	0.03162	6200
303	0.16711	23536.6	303	0.11829	19914.1	356	0.03247	6982.8	356	0.02136	4910.34	356	0.03101	6080.39
303.5	0.16541	23297.2	303.5	0.11755	19789.6	357	0.03308	7113.98	357	0.02075	4770.11	357	0.03027	5935.29
304	0.16382	23073.2	304	0.11707	19708.8	358	0.03369	7245.16	358	0.02063	4742.53	358	0.02979	5841.18
304.5	0.16211	22832.4	304.5	0.11646	19606.1	359	0.03394	7298.92	359	0.02026	4657.47	359	0.0293	5745.1
305	0.1604	22591.5	305	0.11597	19523.6	360	0.03442	7402.15	360	0.0199	4574.71	360	0.02893	5672.55
305.5	0.15869	22350.7	305.5	0.11536	19420.9	361	0.03528	7587.1	361	0.01953	4489.66	361	0.02893	5672.55
306	0.15698	22109.9	306	0.11536	19420.9	362	0.03638	7823.66	362	0.01941	4462.07	362	0.02881	5649.02
306.5	0.15515	21852.1	306.5	0.11523	19399	363	0.03748	8060.22	363	0.01917	4406.9	363	0.02856	5600
307	0.1532	21577.5	307	0.11438	19255.9	364	0.03821	8217.2	364	0.01868	4294.25	364	0.02844	5576.47
307.5	0.15112	21284.5	307.5	0.11353	19112.8	365	0.03918	8425.81	365	0.01855	4264.37	365	0.02856	5600
308	0.14917	21009.9	308	0.11255	18947.8	366	0.04065	8741.94	366	0.01868	4294.25	366	0.02893	5672.55
308.5	0.14722	20735.2	308.5	0.11182	18824.9	367	0.04187	9004.3	367	0.01855	4264.37	367	0.0293	5745.1
309	0.14539	20477.5	309	0.11121	18722.2	368	0.04309	9266.67	368	0.01831	4209.2	368	0.02966	5815.69
309.5	0.14368	20236.6	309.5	0.11072	18639.7	369	0.04443	9554.84	369	0.01831	4209.2	369	0.03027	5935.29
310	0.14148	19926.8	310	0.10986	18494.9	370	0.0459	9870.97	370	0.01831	4209.2	370	0.03101	6080.39
310.5	0.1394	19633.8	310.5	0.10901	18351.9	371	0.04773	10264.5	371	0.01831	4209.2	371	0.03198	6270.59
311	0.13757	19376.1	311	0.10815	18207.1	372	0.04956	10658.1	372	0.01831	4209.2	372	0.03308	6486.27
311.5	0.1355	19084.5	311.5	0.10718	18043.8	373	0.05164	11105.4	373	0.01831	4209.2	373	0.0343	6725.49
312	0.13367	18826.8	312	0.10645	17920.9	374	0.05396	11604.3	374	0.01843	4236.78	374	0.03577	7013.73
312.5	0.13171	18550.7	312.5	0.10547	17755.9	375	0.05652	12154.8	375	0.01855	4264.37	375	0.03748	7349.02
313	0.12964	18259.2	313	0.10449	17590.9	376	0.05945	12784.9	376	0.0188	4321.84	376	0.03967	7778.43
313.5	0.12769	17984.5	313.5	0.10376	17468	377	0.06287	13520.4	377	0.01917	4406.9	377	0.04236	8305.88
314	0.12573	17708.5	314	0.10315	17365.3	378	0.06665	14333.3	378	0.01953	4489.66	378	0.04553	8927.45
314.5	0.12415	17485.9	314.5	0.10242	17242.4	379	0.07092	15251.6	379	0.02014	4629.89	379	0.04895	9598.04
315	0.12231	17226.8	315	0.10181	17139.7	380	0.07556	16249.5	380	0.02075	4770.11	380	0.05298	10388.2
315.5	0.11975	16866.2	315.5	0.10083	16974.7	381	0.08069	17352.7	381	0.02148	4937.93	381	0.05762	11298
316	0.11816	16642.3	316	0.09985	16809.8	382	0.08643	18587.1	382	0.02246	5163.22	382	0.06274	12302
316.5	0.11682	16453.5	316.5	0.09937	16729	383	0.09204	19793.5	383	0.02332	5360.92	383	0.06787	13307.8
317	0.11487	16178.9	317	0.09851	16584.2	384	0.09863	21210.8	384	0.02478	5696.55	384	0.0741	14529.4
317.5	0.11328	15954.9	317.5	0.09766	16441.1	385	0.10669	22944.1	385	0.02722	6257.47	385	0.08154	15988.2
318	0.11182	15749.3	318	0.09668	16276.1	386	0.11462	24649.5	386	0.02954	6790.8	386	0.08936	17521.6
318.5	0.11047	15559.2	318.5	0.09607	16173.4	387	0.12256	26357	387	0.03247	7464.37	387	0.09766	19149
319	0.10913	15370.4	319	0.09534	16050.5	388	0.13098	28167.7	388	0.03589	8250.57	388	0.10693	20966.7
319.5	0.10791	15198.6	319.5	0.09448	15905.7	389	0.13977	30058.1	389	0.04053	9317.24	389	0.11658	22858.8
320	0.10657	15009.9	320	0.09363	15762.6	390	0.1488	32000	390	0.04504	10354	390	0.12634	24772.5
320.5	0.10535	14838	320.5	0.0929	15639.7	391	0.15784	33944.1	391	0.04883	11225.3	391	0.13684	26831.4
321	0.10437	14700	321	0.09216	15515.2	392	0.16711	35937.6	392	0.05347	12292	392	0.14807	29033.3
321.5	0.10339	14562	321.5	0.09119	15351.9	393	0.17688	38038.7	393	0.05859	13469	393	0.16052	31474.5
322	0.10242	14425.4	322	0.09009	15166.7	394	0.18713	40243	394	0.06384	14675.9	394	0.17407	34131.4
322.5	0.10193	14356.3	322.5	0.08923	15021.9	395	0.198	42580.6	395	0.06909	15882.8	395	0.18884	37027.5
323	0.10107	14235.2	323	0.08813	14836.7	396	0.20972	45101.1	396	0.07434	17089.7	396	0.20496	40188.2
323.5	0.10046	14149.3	323.5	0.08704	14653.2	397	0.22314	47987.1	397	0.07959	18296.6	397	0.22351	43825.5
324	0.1001	14098.6	324	0.08594	14468	398	0.23828	51243	398	0.08496	19531	398	0.24402	47847.1
324.5	0.09937	13995.8	324.5	0.08447	14220.5	399	0.25464	54761.3	399	0.08997	20682.8	399	0.26599	52154.9
325	0.09875	13908.5	325	0.08337	14035.4	400	0.27344	58804.3	400	0.09521	21887.4	400	0.29102	57062.7
325.5	0.09839	13857.7	325.5	0.08252	13892.3	401	0.29565	63580.6	401	0.10095	23206.9	401	0.3197	62686.3
326	0.0979	13788.7	326	0.0813	13686.9	402	0.32153	69146.2	402	0.10767	24751.7	402	0.35205	69029.4
326.5	0.09753	13736.6	326.5	0.08008	13481.5	403	0.35132	75552.7	403	0.11572	26602.3	403	0.38794	76066.7
327	0.09717	13685.9	327	0.0791	13316.5	404	0.3866	83139.8	404	0.12622	29016.1	404	0.42786	83894.1
327.5	0.0968	13633.8	327.5	0.07776	13090.9	405	0.42871	92195.7	405	0.14038	32271.3	405	0.47314	92772.5
328	0.09631	13564.8	328	0.07629	12843.4	406	0.47693	102566	406	0.15942	36648.3	406	0.52209	102371
328.5	0.09619	13547.9	328.5	0.07532	12680.1	407	0.53186	114378	407	0.18469	42457.5	407	0.57471	112688
329	0.09619	13547.9	329	0.07397	12452.9	408	0.59265	127452	408	0.21741	49979.3	408	0.63159	123841
329.5	0.09546	13445.1	329.5	0.07251	12207.1	409	0.65698	141286	409	0.2583	59379.3	409	0.69104	135498
330	0.09509	13393	330	0.07129	12001.7	410	0.72449	155804	410	0.30957	71165.5	410	0.75305	147657
330.5	0.09485	13359.2	330.5	0.07031	11836.7	411	0.78931	169744	411	0.37036	85140.2	411	0.81226	159267
331	0.09424	13273.2	331	0.06897	11611.1	412	0.84888	182555	412	0.44116	101416	412	0.86548	169702
331.5	0.09387	13221.1	331.5	0.06775	11405.7	413	0.90613	194867	413	0.52661	121060	413	0.91553	179516
332	0.09399	13238	332	0.06714	11303	414	0.95776	205970	414	0.61902	142303	414	0.95825	187892
332.5	0.09399	13238	332.5	0.06628	11158.2	415	0.99878	214791	415	0.70667	162453	415	0.98889	193900
333	0.09399	13238	333	0.06519	10974.7	416	1.02771	221013	416	0.78516	180497	416	1.00732	197514
333.5	0.09387	13221.1	333.5	0.06396	10767.7	417	1.03979	223611	417	0.85083	195593	417	1.01172	198376
334	0.09375	13204.2	334	0.06274	10562.3	418	1.03113	221748	418	0.89783	206398	418	1.0022	196510
334.5	0.09387	13221.1	334.5	0.06189	10419.2	419	1.00024	215105	419	0.92444	212515	419	0.98047	192249
335	0.09399	13238	335	0.06104	10276.1	420	0.9458	203398	420	0.93201	214255	420	0.94641	185571
335.5	0.09436	13290.1	335.5	0.06006	10111.1	421	0.86938	186963	421	0.92078	211674	421	0.90198	176859
336	0.09448	13307	336	0.0592	9966.33	422	0.77649	166987	422	0.8916	204966	422	0.849	166471
336.5	0.0946	13323.9	336.5	0.05859	9863.64	423	0.67249	144622	423	0.84253	193685	423	0.7876	154431
337	0.09509	13393	337	0.05823	9803.03	424	0.56836	122228	424	0.77673	178559	424	0.72266	141698
337.5	0.09546	13445.1	337.5	0.0575	9680.13	425	0.4707	101226	425	0.69824	160515	425	0.65771	128963
338	0.09534	13428.2	338	0.05676	9555.56	426	0.38049	81825.8	426	0.61084	140423	426	0.59241	116159
338.5	0.09583	13497.2	338.5	0.05603	9432.66	427	0.30334	65234.4	427	0.52124	119825	427	0.5293	103784
339	0.09668	13616.9	339	0.05542	9329.97	428	0.2395	51505.4	428	0.43469	99928.7	428	0.46985	92127.5
339.5	0.09729	13702.8	339.5	0.05493	9247.47	429	0.18799	40428	429	0.35681	82025.3	429	0.41541	81452.9
340	0.0979	13788.7	340	0.05432	9144.78	430	0.14685	31580.6	430	0.28894	66423	430	0.3656	71686.3
340.5	0.09839	13857.7	340.5	0.05347	9001.68	431	0.11414	24546.2	431	0.23145	53206.9	431	0.32104	62949
341	0.09888	13926.8	341	0.05261	8856.9	432	0.08911	19163.4	432	0.18506	42542.5	432	0.28259	55409.8
341.5	0.09961	14029.6	341.5	0.052	8754.21	433	0.0697	14989.2	433	0.14746	33898.9	433	0.24805	48637.3
342	0.10046	14149.3	342	0.05151	8671.72	434	0.05481	11787.1	434	0.11792	27108	434	0.21777	42700
342.5	0.10144	14287.3	342.5	0.05115	8611.11	435	0.04382	9423.66	435	0.09558	21972.4	435	0.19177	37602
343	0.10229	14407	343	0.05078	8548.82	436	0.03552	7638.71	436	0.07874	18101.1	436	0.16956	33247.1
343.5	0.10315	14528.2	343.5	0.05066	8528.62	437	0.02917	6273.12	437	0.06592	15154	437	0.15063	29535.3
344	0.10413	14666.2	344	0.05042	8488.22	438	0.02405	5172.04	438	0.05566	12795.4	438	0.13342	26160.8
344.5	0.10547	14854.9	344.5	0.04993	8405.72	439	0.02014	4331.18	439	0.04749	10917.2	439	0.11829	23194.1
345	0.10681	15043.7	345	0.04968	8363.64	440	0.01721	3701.08	440	0.04138	9512.64	440	0.10571	20727.5
345.5	0.10779	15181.7	345.5	0.04944	8323.23	441	0.01501	3227.96	441	0.03662	8418.39	441	0.09509	18645.1
346	0.10876	15318.3	346	0.04895	8240.74	442	0.01343	2888.17	442	0.03284	7549.43	442	0.08569	16802
346.5	0.10986	15473.2	346.5	0.04883	8220.54	443	0.01208	2597.85	443	0.02979	6848.28	443	0.07739	15174.5
347	0.11084	15611.3	347	0.04846	8158.25	444	0.01099	2363.44	444	0.02734	6285.06	444	0.07056	13835.3
347.5	0.11206	15783.1	347.5	0.04822	8117.85	445	0.01025	2204.3	445	0.02539	5836.78	445	0.06458	12662.7
348	0.1134	15971.8	348	0.04834	8138.05	446	0.00977	2101.08	446	0.0238	5471.26	446	0.05933	11633.3
348.5	0.11462	16143.7	348.5	0.0481	8097.64	447	0.00964	2073.12	447	0.02258	5190.8	447	0.05505	10794.1
349	0.1156	16281.7	349	0.04773	8035.35	448	0.00928	1995.7	448	0.02124	4882.76	448	0.0509	9980.39
349.5	0.1167	16436.6	349.5	0.04773	8035.35	449	0.00842	1810.75	449	0.01978	4547.13	449	0.04712	9239.22
350	0.1178	16591.5	350	0.04761	8015.15	450	0.0083	1784.95	450	0.0188	4321.84	450	0.04346	8521.57
350.5	0.11877	16728.2	350.5	0.04724	7952.86	451	0.00842	1810.75	451	0.01782	4096.55	451	0.04041	7923.53
351	0.11987	16883.1	351	0.04736	7973.06	452	0.00842	1810.75	452	0.01672	3843.68	452	0.03833	7515.69
351.5	0.12085	17021.1	351.5	0.04724	7952.86	453	0.00842	1810.75	453	0.01611	3703.45	453	0.03613	7084.31
352	0.1217	17140.8	352	0.047	7912.46	454	0.00842	1810.75	454	0.01575	3620.69	454	0.0343	6725.49
352.5	0.12268	17278.9	352.5	0.047	7912.46	455	0.00854	1836.56	455	0.01514	3480.46	455	0.03247	6366.67
353	0.12366	17416.9	353	0.047	7912.46	456	0.00879	1890.32	456	0.0144	3310.34	456	0.03076	6031.37
353.5	0.12451	17536.6	353.5	0.04675	7870.37	457	0.00891	1916.13	457	0.01392	3200	457	0.0293	5745.1
354	0.12537	17657.7	354	0.04639	7809.76	458	0.00903	1941.94	458	0.01343	3087.36	458	0.02808	5505.88
354.5	0.12634	17794.4	354.5	0.04639	7809.76	459	0.00903	1941.94	459	0.01294	2974.71	459	0.02698	5290.2
355	0.12744	17949.3	355	0.04651	7829.97	460	0.00903	1941.94	460	0.01257	2889.66	460	0.02588	5074.51
355.5	0.12842	18087.3	355.5	0.04626	7787.88	461	0.00916	1969.89	461	0.01221	2806.9	461	0.02478	4858.82
356	0.12927	18207	356	0.04614	7767.68	462	0.00928	1995.7	462	0.01184	2721.84	462	0.02393	4692.16
356.5	0.13037	18362	356.5	0.04614	7767.68	463	0.00928	1995.7	463	0.01147	2636.78	463	0.02319	4547.06
357	0.13159	18533.8	357	0.0459	7727.27	464	0.00928	1995.7	464	0.01111	2554.02	464	0.02246	4403.92
357.5	0.13257	18671.8	357.5	0.04578	7707.07	465	0.00916	1969.89	465	0.01086	2496.55	465	0.02173	4260.78
358	0.13367	18826.8	358	0.04578	7707.07	466	0.00903	1941.94	466	0.01062	2441.38	466	0.021	4117.65
358.5	0.13501	19015.5	358.5	0.04553	7664.98	467	0.00903	1941.94	467	0.01038	2386.21	467	0.02039	3998.04
359	0.13599	19153.5	359	0.04529	7624.58	468	0.00891	1916.13	468	0.01013	2328.74	468	0.0199	3901.96
359.5	0.13708	19307	359.5	0.04517	7604.38	469	0.00891	1916.13	469	0.00989	2273.56	469	0.01953	3829.41
360	0.13831	19480.3	360	0.04504	7582.49	470	0.00891	1916.13	470	0.00989	2273.56	470	0.01904	3733.33
360.5	0.13953	19652.1	360.5	0.0448	7542.09	471	0.00903	1941.94	471	0.00977	2245.98	471	0.01868	3662.75
361	0.14087	19840.8	361	0.04456	7501.68	472	0.00903	1941.94	472	0.0094	2160.92	472	0.01831	3590.2
361.5	0.14221	20029.6	361.5	0.04431	7459.6	473	0.00916	1969.89	473	0.00928	2133.33	473	0.01794	3517.65
362	0.14343	20201.4	362	0.04419	7439.39	474	0.00952	2047.31	474	0.00916	2105.75	474	0.0177	3470.59
362.5	0.14453	20356.3	362.5	0.04395	7398.99	475	0.00977	2101.08	475	0.00903	2075.86	475	0.01758	3447.06
363	0.14575	20528.2	363	0.04358	7336.7	476	0.00989	2126.88	476	0.00891	2048.28	476	0.01733	3398.04
363.5	0.14709	20716.9	363.5	0.04333	7294.61	477	0.01013	2178.49	477	0.00891	2048.28	477	0.01709	3350.98
364	0.14832	20890.1	364	0.04309	7254.21	478	0.0105	2258.06	478	0.00879	2020.69	478	0.01709	3350.98
364.5	0.14954	21062	364.5	0.04297	7234.01	479	0.01062	2283.87	479	0.00867	1993.1	479	0.01709	3350.98
365	0.15063	21215.5	365	0.04285	7213.8	480	0.01086	2335.48	480	0.00842	1935.63	480	0.01709	3350.98
365.5	0.15173	21370.4	365.5	0.0426	7171.72	481	0.01111	2389.25	481	0.0083	1908.05	481	0.01709	3350.98
366	0.15283	21525.4	366	0.04236	7131.31	482	0.01147	2466.67	482	0.00818	1880.46	482	0.01709	3350.98
366.5	0.15381	21663.4	366.5	0.04211	7089.23	483	0.01172	2520.43	483	0.00806	1852.87	483	0.01709	3350.98
367	0.15479	21801.4	367	0.04175	7028.62	484	0.01184	2546.24	484	0.00806	1852.87	484	0.01733	3398.04
367.5	0.15564	21921.1	367.5	0.04138	6966.33	485	0.01196	2572.04	485	0.00806	1852.87	485	0.01746	3423.53
368	0.15649	22040.8	368	0.04102	6905.72	486	0.01208	2597.85	486	0.00793	1822.99	486	0.01758	3447.06
368.5	0.15735	22162	368.5	0.04053	6823.23	487	0.01208	2597.85	487	0.00793	1822.99	487	0.01758	3447.06
369	0.1582	22281.7	369	0.04016	6760.94	488	0.01196	2572.04	488	0.00793	1822.99	488	0.0177	3470.59
369.5	0.15894	22385.9	369.5	0.03992	6720.54	489	0.01196	2572.04	489	0.00769	1767.82	489	0.01782	3494.12
370	0.15967	22488.7	370	0.03955	6658.25	490	0.01184	2546.24	490	0.00769	1767.82	490	0.01794	3517.65
370.5	0.16052	22608.5	370.5	0.03906	6575.76	491	0.01172	2520.43	491	0.00769	1767.82	491	0.01807	3543.14
371	0.16125	22711.3	371	0.0387	6515.15	492	0.0116	2494.62	492	0.00781	1795.4	492	0.01819	3566.67
371.5	0.16199	22815.5	371.5	0.03833	6452.86	493	0.01135	2440.86	493	0.00793	1822.99	493	0.01831	3590.2
372	0.1626	22901.4	372	0.03784	6370.37	494	0.01123	2415.05	494	0.00806	1852.87	494	0.01843	3613.73
372.5	0.16333	23004.2	372.5	0.03735	6287.88	495	0.01099	2363.44	495	0.00806	1852.87	495	0.01843	3613.73
373	0.16394	23090.1	373	0.03687	6207.07	496	0.01099	2363.44	496	0.00806	1852.87	496	0.01843	3613.73
373.5	0.16443	23159.2	373.5	0.03638	6124.58	497	0.01099	2363.44	497	0.00818	1880.46	497	0.01843	3613.73
374	0.16479	23209.9	374	0.03577	6021.89	498	0.01111	2389.25	498	0.0083	1908.05	498	0.01843	3613.73
374.5	0.16528	23278.9	374.5	0.03516	5919.19	499	0.01147	2466.67	499	0.0083	1908.05	499	0.01855	3637.25
375	0.16577	23347.9	375	0.03467	5836.7	500	0.01196	2572.04	500	0.00842	1935.63	500	0.01868	3662.75
375.5	0.16626	23416.9	375.5	0.03418	5754.21	501	0.01245	2677.42	501	0.00854	1963.22	501	0.01892	3709.8
376	0.16663	23469	376	0.03381	5691.92	502	0.01331	2862.37	502	0.00867	1993.1	502	0.01904	3733.33
376.5	0.16711	23536.6	376.5	0.03345	5631.31	503	0.0144	3096.77	503	0.00879	2020.69	503	0.01929	3782.35
377	0.16748	23588.7	377	0.0332	5589.23	504	0.01575	3387.1	504	0.00879	2020.69	504	0.01965	3852.94
377.5	0.16785	23640.8	377.5	0.03296	5548.82	505	0.01733	3726.88	505	0.00879	2020.69	505	0.02014	3949.02
378	0.16821	23691.5	378	0.03284	5528.62	506	0.01929	4148.39	506	0.00891	2048.28	506	0.02075	4068.63
378.5	0.16846	23726.8	378.5	0.03271	5506.73	507	0.02161	4647.31	507	0.00891	2048.28	507	0.02148	4211.76
379	0.16895	23795.8	379	0.03271	5506.73	508	0.02441	5249.46	508	0.00891	2048.28	508	0.02222	4356.86
379.5	0.16943	23863.4	379.5	0.03284	5528.62	509	0.02771	5959.14	509	0.00891	2048.28	509	0.02319	4547.06
380	0.16992	23932.4	380	0.03284	5528.62	510	0.03186	6851.61	510	0.00891	2048.28	510	0.02441	4786.27
380.5	0.17065	24035.2	380.5	0.03296	5548.82	511	0.03625	7795.7	511	0.00903	2075.86	511	0.026	5098.04
381	0.17126	24121.1	381	0.03296	5548.82	512	0.04102	8821.51	512	0.00903	2075.86	512	0.02771	5433.33
381.5	0.17212	24242.3	381.5	0.0332	5589.23	513	0.04614	9922.58	513	0.00903	2075.86	513	0.02954	5792.16
382	0.1731	24380.3	382	0.03345	5631.31	514	0.05151	11077.4	514	0.00916	2105.75	514	0.03162	6200
382.5	0.17334	24414.1	382.5	0.03284	5528.62	515	0.05676	12206.5	515	0.00928	2133.33	515	0.03394	6654.9
383	0.17395	24500	383	0.03247	5466.33	516	0.06165	13258.1	516	0.0094	2160.92	516	0.0365	7156.86
383.5	0.1759	24774.6	383.5	0.03308	5569.02	517	0.06628	14253.8	517	0.00964	2216.09	517	0.03918	7682.35
384	0.1781	25084.5	384	0.03381	5691.92	518	0.0708	15225.8	518	0.01001	2301.15	518	0.04199	8233.33
384.5	0.18103	25497.2	384.5	0.03491	5877.1	519	0.07544	16223.7	519	0.01038	2386.21	519	0.04492	8807.84
385	0.18359	25857.7	385	0.0354	5959.6	520	0.07996	17195.7	520	0.01074	2468.97	520	0.04785	9382.35
385.5	0.18579	26167.6	385.5	0.03503	5897.31	521	0.08423	18114	521	0.01123	2581.61	521	0.05078	9956.86
386	0.18872	26580.3	386	0.03503	5897.31	522	0.08801	18926.9	522	0.01196	2749.43	522	0.05383	10554.9
386.5	0.1925	27112.7	386.5	0.03528	5939.39	523	0.09082	19531.2	523	0.01282	2947.13	523	0.05688	11152.9
387	0.19678	27715.5	387	0.03552	5979.8	524	0.09229	19847.3	524	0.01379	3170.11	524	0.05969	11703.9
387.5	0.20166	28402.8	387.5	0.03577	6021.89	525	0.09241	19873.1	525	0.01477	3395.4	525	0.06238	12231.4
388	0.20703	29159.2	388	0.03601	6062.29	526	0.09094	19557	526	0.01599	3675.86	526	0.06482	12709.8
388.5	0.21338	30053.5	388.5	0.03625	6102.69	527	0.08752	18821.5	527	0.01746	4013.79	527	0.06702	13141.2
389	0.2207	31084.5	389	0.03638	6124.58	528	0.08276	17797.8	528	0.01892	4349.43	528	0.06873	13476.5
389.5	0.22888	32236.6	389.5	0.03662	6164.98	529	0.0769	16537.6	529	0.02063	4742.53	529	0.06995	13715.7
390	0.23779	33491.5	390	0.03687	6207.07	530	0.07043	15146.2	530	0.02246	5163.22	530	0.07092	13905.9
390.5	0.24731	34832.4	390.5	0.03711	6247.47	531	0.06384	13729	531	0.02441	5611.49	531	0.07141	14002
391	0.25781	36311.3	391	0.0376	6329.97	532	0.05713	12286	532	0.02661	6117.24	532	0.07117	13954.9
391.5	0.26953	37962	391.5	0.03821	6432.66	533	0.05103	10974.2	533	0.02869	6595.4	533	0.07068	13858.8
392	0.28198	39715.5	392	0.03894	6555.56	534	0.04529	9739.78	534	0.03076	7071.26	534	0.06982	13690.2
392.5	0.29529	41590.1	392.5	0.03979	6698.65	535	0.03979	8556.99	535	0.03296	7577.01	535	0.06848	13427.5
393	0.30957	43601.4	393	0.04089	6883.84	536	0.03491	7507.53	536	0.03491	8025.29	536	0.06665	13068.6
393.5	0.32471	45733.8	393.5	0.04248	7151.52	537	0.03076	6615.05	537	0.03674	8445.98	537	0.0647	12686.3
394	0.34082	48002.8	394	0.04431	7459.6	538	0.02722	5853.76	538	0.03845	8839.08	538	0.06238	12231.4
394.5	0.3573	50323.9	394.5	0.04651	7829.97	539	0.02417	5197.85	539	0.04004	9204.6	539	0.05994	11752.9
395	0.3739	52662	395	0.04895	8240.74	540	0.02173	4673.12	540	0.04138	9512.64	540	0.05737	11249
395.5	0.39087	55052.1	395.5	0.05188	8734.01	541	0.01978	4253.76	541	0.04248	9765.52	541	0.05493	10770.6
396	0.40808	57476.1	396	0.0553	9309.76	542	0.01831	3937.63	542	0.04321	9933.33	542	0.05237	10268.6
396.5	0.42639	60054.9	396.5	0.05945	10008.4	543	0.01697	3649.46	543	0.0437	10046	543	0.04968	9741.18
397	0.44409	62547.9	397	0.06421	10809.8	544	0.01587	3412.9	544	0.04395	10103.4	544	0.04712	9239.22
397.5	0.46021	64818.3	397.5	0.06946	11693.6	545	0.01489	3202.15	545	0.04395	10103.4	545	0.04468	8760.78
398	0.47571	67001.4	398	0.07532	12680.1	546	0.01428	3070.97	546	0.04358	10018.4	546	0.04236	8305.88
398.5	0.49011	69029.6	398.5	0.08179	13769.4	547	0.01379	2965.59	547	0.04309	9905.75	547	0.04004	7850.98
399	0.50342	70904.2	399	0.08911	15001.7	548	0.01343	2888.17	548	0.04211	9680.46	548	0.03772	7396.08
399.5	0.51563	72623.9	399.5	0.09705	16338.4	549	0.01367	2939.78	549	0.04077	9372.41	549	0.03552	6964.71
400	0.52686	74205.6	400	0.10571	17796.3	550	0.01428	3070.97	550	0.03943	9064.37	550	0.03369	6605.88
400.5	0.53711	75649.3	400.5	0.11523	19399	551	0.01526	3281.72	551	0.03784	8698.85	551	0.0321	6294.12
401	0.54626	76938	401	0.12537	21106.1	552	0.01672	3595.7	552	0.03601	8278.16	552	0.03064	6007.84
401.5	0.55469	78125.4	401.5	0.13562	22831.6	553	0.01819	3911.83	553	0.03394	7802.3	553	0.0293	5745.1
402	0.56262	79242.3	402	0.14575	24537	554	0.01965	4225.81	554	0.03186	7324.14	554	0.02832	5552.94
402.5	0.57056	80360.6	402.5	0.15588	26242.4	555	0.02075	4462.37	555	0.02979	6848.28	555	0.02759	5409.8
403	0.57837	81460.6	403	0.16565	27887.2	556	0.02124	4567.74	556	0.02759	6342.53	556	0.02686	5266.67
403.5	0.58691	82663.4	403.5	0.17493	29449.5	557	0.02112	4541.94	557	0.02539	5836.78	557	0.02637	5170.59
404	0.59692	84073.2	404	0.18347	30887.2	558	0.02026	4356.99	558	0.02344	5388.51	558	0.026	5098.04
404.5	0.60876	85740.8	404.5	0.19104	32161.6	559	0.01892	4068.82	559	0.02161	4967.82	559	0.02539	4978.43
405	0.62268	87701.4	405	0.19739	33230.6	560	0.01709	3675.27	560	0.01965	4517.24	560	0.0249	4882.35
405.5	0.63916	90022.5	405.5	0.20239	34072.4	561	0.01514	3255.91	561	0.01794	4124.14	561	0.02454	4811.76
406	0.65796	92670.4	406	0.20569	34627.9	562	0.01306	2808.6	562	0.01636	3760.92	562	0.02393	4692.16
406.5	0.68127	95953.5	406.5	0.20764	34956.2	563	0.01111	2389.25	563	0.01501	3450.57	563	0.02344	4596.08
407	0.70923	99891.5	407	0.20801	35018.5	564	0.0094	2021.51	564	0.01392	3200	564	0.02283	4476.47
407.5	0.74097	104362	407.5	0.20691	34833.3	565	0.00781	1679.57	565	0.01282	2947.13	565	0.02222	4356.86
408	0.77783	109554	408	0.20483	34483.2	566	0.00659	1417.2	566	0.01196	2749.43	566	0.02148	4211.76
408.5	0.82117	115658	408.5	0.20166	33949.5	567	0.00574	1234.41	567	0.01123	2581.61	567	0.02087	4092.16
409	0.87012	122552	409	0.198	33333.3	568	0.005	1075.27	568	0.01062	2441.38	568	0.02014	3949.02
409.5	0.92407	130151	409.5	0.19421	32695.3	569	0.00427	918.28	569	0.01013	2328.74	569	0.01941	3805.88
410	0.98816	139177	410	0.19031	32038.7	570	0.00366	787.097	570	0.00989	2273.56	570	0.01868	3662.75
410.5	1.05798	149011	410.5	0.18701	31483.2	571	0.00342	735.484	571	0.00964	2216.09	571	0.01794	3517.65
411	1.13049	159224	411	0.18457	31072.4	572	0.00305	655.914	572	0.0094	2160.92	572	0.01733	3398.04
411.5	1.21045	170486	411.5	0.18335	30867	573	0.00269	578.495	573	0.00916	2105.75	573	0.01648	3231.37
412	1.2981	182831	412	0.18359	30907.4	574	0.00256	550.538	574	0.00916	2105.75	574	0.01575	3088.24
412.5	1.39478	196448	412.5	0.18542	31215.5	575	0.00232	498.925	575	0.00903	2075.86	575	0.01501	2943.14
413	1.505	211972	413	0.1897	31936	576	0.0022	473.118	576	0.00891	2048.28	576	0.01428	2800
413.5	1.62256	228530	413.5	0.19678	33127.9	577	0.00195	419.355	577	0.00891	2048.28	577	0.01343	2633.33
414	1.73511	244382	414	0.20618	34710.4	578	0.00195	419.355	578	0.00879	2020.69	578	0.0127	2490.2
414.5	1.8429	259563	414.5	0.21851	36786.2	579	0.00183	393.548	579	0.00867	1993.1	579	0.01196	2345.1
415	1.948	274366	415	0.23389	39375.4	580	0.00183	393.548	580	0.00842	1935.63	580	0.01111	2178.43
415.5	2.047	288310	415.5	0.25293	42580.8	581	0.00183	393.548	581	0.0083	1908.05	581	0.0105	2058.82
416	2.13733	301032	416	0.27576	46424.2	582	0.00171	367.742	582	0.00818	1880.46	582	0.00977	1915.69
416.5	2.20178	310110	416.5	0.30493	51335	583	0.00171	367.742	583	0.00818	1880.46	583	0.00903	1770.59
417	2.24646	316403	417	0.33948	57151.5	584	0.00171	367.742	584	0.00806	1852.87	584	0.00854	1674.51
417.5	2.28552	321904	417.5	0.37842	63707.1	585	0.00171	367.742	585	0.00781	1795.4	585	0.00793	1554.9
418	2.3064	324845	418	0.42285	71186.9	586	0.00244	524.731	586	0.0083	1908.05	586	0.00818	1603.92
418.5	2.3064	324845	418.5	0.4729	79612.8	587	0.00244	524.731	587	0.00818	1880.46	587	0.00781	1531.37
419	2.29053	322610	419	0.5271	88737.4	588	0.00171	367.742	588	0.0072	1655.17	588	0.00659	1292.16
419.5	2.26074	318414	419.5	0.58862	99094.3	589	0.00159	341.935	589	0.00684	1572.41	589	0.0061	1196.08
420	2.21497	311968	420	0.65796	110768	590	0.00159	341.935	590	0.00647	1487.36	590	0.00574	1125.49
420.5	2.15833	303990	420.5	0.73401	123571	591	0.00146	313.978	591	0.00598	1374.71	591	0.00537	1052.94
421	2.0863	293845	421	0.81982	138017	592	0.00146	313.978	592	0.00549	1262.07	592	0.00513	1005.88
421.5	2.00439	282308	421.5	0.91406	153882	593	0.00122	262.366	593	0.00525	1206.9	593	0.00488	956.863
422	1.91394	269569	422	1.01855	171473	594	0.00134	288.172	594	0.00488	1121.84	594	0.00476	933.333
422.5	1.81262	255299	422.5	1.1333	190791	595	0.00171	367.742	595	0.00439	1009.2	595	0.00439	860.784
423	1.698	239155	423	1.26538	213027	596	0.00159	341.935	596	0.00391	898.851	596	0.00415	813.725
423.5	1.57751	222185	423.5	1.40637	236763	597	0.00159	341.935	597	0.00354	813.793	597	0.00403	790.196
424	1.46265	206007	424	1.54321	259800	598	0.00159	341.935	598	0.0033	758.621	598	0.00391	766.667
424.5	1.34302	189158	424.5	1.68079	282961	599	0.00159	341.935	599	0.00293	673.563	599	0.00378	741.176
425	1.22314	172273	425	1.81055	304806	600	0.00159	341.935	600	0.00269	618.391	600	0.00366	717.647
425.5	1.10632	155820	425.5	1.92542	324145	601	0.00159	341.935	601	0.00244	560.92	601	0.00342	670.588
426	0.9939	139986	426	2.01477	339187	602	0.00159	341.935	602	0.00232	533.333	602	0.00342	670.588
426.5	0.89075	125458	426.5	2.07227	348867	603	0.00159	341.935	603	0.0022	505.747	603	0.00342	670.588
427	0.79541	112030	427	2.104	354209	604	0.00171	367.742	604	0.00195	448.276	604	0.0033	647.059
427.5	0.70825	99753.5	427.5	2.1106	355320	605	0.00171	367.742	605	0.00183	420.69	605	0.0022	431.373
428	0.62622	88200	428	2.09106	352030	606	0.00171	367.742	606	0.00171	393.103	606	0.00183	358.824
428.5	0.55078	77574.6	428.5	2.05115	345311	607	0.00171	367.742	607	0.00159	365.517	607	0.00281	550.98
429	0.48535	68359.2	429	1.99573	335981	608	0.00171	367.742	608	0.00146	335.632	608	0.00305	598.039
429.5	0.42505	59866.2	429.5	1.91589	322540	609	0.00171	367.742	609	0.00122	280.46	609	0.00293	574.51
430	0.37073	52215.5	430	1.81006	304724	610	0.00159	341.935	610	0.00122	280.46	610	0.00281	550.98
430.5	0.32349	45562	430.5	1.68665	283948	611	0.00159	341.935	611	0.0011	252.874	611	0.00269	527.451
431	0.28308	39870.4	431	1.55237	261342	612	0.00159	341.935	612	0.00098	225.287	612	0.00256	501.961
431.5	0.24854	35005.6	431.5	1.41333	237934	613	0.00159	341.935	613	0.00098	225.287	613	0.00256	501.961
432	0.2179	30690.1	432	1.26929	213685	614	0.00159	341.935	614	0.0011	252.874	614	0.00256	501.961
432.5	0.19067	26854.9	432.5	1.12622	189599	615	0.00159	341.935	615	0.00037	85.0575	615	0.00256	501.961
433	0.16565	23331	433	0.98218	165350	616	0.00159	341.935	616	0.00037	85.0575	616	0.00244	478.431
433.5	0.1438	20253.5	433.5	0.84558	142354	617	0.00159	341.935	617	0.00098	225.287	617	0.00244	478.431
434	0.12598	17743.7	434	0.72729	122439	618	0.00146	313.978	618	0.00098	225.287	618	0.00244	478.431
434.5	0.11047	15559.2	434.5	0.62109	104561	619	0.00146	313.978	619	0.00098	225.287	619	0.00244	478.431
435	0.09729	13702.8	435	0.5282	88922.6	620	0.00159	341.935	620	0.00098	225.287	620	0.00244	478.431
435.5	0.08606	12121.1	435.5	0.44812	75441.1	621	0.00159	341.935	621	0.00098	225.287	621	0.00232	454.902
436	0.07654	10780.3	436	0.37854	63727.3	622	0.00159	341.935	622	0.00085	195.402	622	0.00232	454.902
436.5	0.06836	9628.17	436.5	0.32007	53883.8	623	0.00146	313.978	623	0.00085	195.402	623	0.00232	454.902
437	0.06116	8614.08	437	0.26904	45292.9	624	0.00146	313.978	624	0.00085	195.402	624	0.00232	454.902
437.5	0.05469	7702.82	437.5	0.22363	37648.1	625	0.00159	341.935	625	0.00085	195.402	625	0.0022	431.373
438	0.04858	6842.25	438	0.18274	30764.3	626	0.00159	341.935	626	0.00098	225.287	626	0.00208	407.843
438.5	0.04346	6121.13	438.5	0.14819	24947.8	627	0.00159	341.935	627	0.00098	225.287	627	0.00208	407.843
439	0.03918	5518.31	439	0.12183	20510.1	628	0.00159	341.935	628	0.00098	225.287	628	0.00208	407.843
439.5	0.03564	5019.72	439.5	0.10034	16892.3	629	0.00159	341.935	629	0.00098	225.287	629	0.0022	431.373
440	0.03259	4590.14	440	0.08264	13912.5	630	0.00146	313.978	630	0.00085	195.402	630	0.0022	431.373
440.5	0.02979	4195.77	440.5	0.06799	11446.1	631	0.00134	288.172	631	0.00085	195.402	631	0.00195	382.353
441	0.02747	3869.01	441	0.05615	9452.86	632	0.00134	288.172	632	0.00085	195.402	632	0.00195	382.353
441.5	0.02539	3576.06	441.5	0.0459	7727.27	633	0.00134	288.172	633	0.00085	195.402	633	0.00195	382.353
442	0.02344	3301.41	442	0.0376	6329.97	634	0.00134	288.172	634	0.00085	195.402	634	0.00208	407.843
442.5	0.02197	3094.37	442.5	0.03125	5260.94	635	0.00134	288.172	635	0.00085	195.402	635	0.00208	407.843
443	0.02051	2888.73	443	0.026	4377.1	636	0.00134	288.172	636	0.00085	195.402	636	0.00195	382.353
443.5	0.01941	2733.8	443.5	0.02173	3658.25	637	0.00134	288.172	637	0.00171	393.103	637	0.00195	382.353
444	0.01843	2595.77	444	0.01831	3082.49	638	0.00134	288.172	638	0.00195	448.276	638	0.00195	382.353
444.5	0.01746	2459.15	444.5	0.0155	2609.43	639	0.00134	288.172	639	0.0011	252.874	639	0.00256	501.961
445	0.01672	2354.93	445	0.01318	2218.86	640	0.00134	288.172	640	0.00085	195.402	640	0.00256	501.961
445.5	0.01611	2269.01	445.5	0.01135	1910.77	641	0.00134	288.172	641	0.00085	195.402	641	0.00183	358.824
446	0.0155	2183.1	446	0.00977	1644.78	642	0.00134	288.172	642	0.00085	195.402	642	0.00183	358.824
446.5	0.01563	2201.41	446.5	0.0083	1397.31	643	0.00122	262.366	643	0.00073	167.816	643	0.00183	358.824
447	0.01563	2201.41	447	0.0072	1212.12	644	0.00122	262.366	644	0.00073	167.816	644	0.00183	358.824
447.5	0.01489	2097.18	447.5	0.00647	1089.23	645	0.00122	262.366	645	0.00085	195.402	645	0.00183	358.824
448	0.01404	1977.46	448	0.00574	966.33	646	0.00122	262.366	646	0.00085	195.402	646	0.00183	358.824
448.5	0.01318	1856.34	448.5	0.005	841.751	647	0.00183	393.548	647	0.00085	195.402	647	0.00183	358.824
449	0.01282	1805.63	449	0.00452	760.943	648	0.00183	393.548	648	0.00073	167.816	648	0.00183	358.824
449.5	0.01294	1822.54	449.5	0.00403	678.451	649	0.00122	262.366	649	0.00073	167.816	649	0.00171	335.294
450	0.01294	1822.54	450	0.00366	616.162	650	0.00122	262.366	650	0.00085	195.402	650	0.00171	335.294
450.5	0.01282	1805.63	450.5	0.00342	575.758	651	0.00122	262.366	651	0.00085	195.402	651	0.00183	358.824
451	0.0127	1788.73	451	0.00305	513.468	652	0.0011	236.559	652	0.00085	195.402	652	0.00171	335.294
451.5	0.01257	1770.42	451.5	0.00269	452.862	653	0.0011	236.559	653	0.00085	195.402	653	0.00171	335.294
452	0.01245	1753.52	452	0.00244	410.774	654	0.0011	236.559	654	0.00085	195.402	654	0.00171	335.294
452.5	0.01233	1736.62	452.5	0.00232	390.572	655	0.0011	236.559	655	0.00085	195.402	655	0.00171	335.294
453	0.01221	1719.72	453	0.0022	370.37	656	0.0011	236.559	656	0.00073	167.816	656	0.00171	335.294
453.5	0.01221	1719.72	453.5	0.00195	328.283	657	0.0011	236.559	657	0.00061	140.23	657	0.00171	335.294
454	0.01208	1701.41	454	0.00195	328.283	658	0.00098	210.753	658	0.00049	112.644	658	0.00159	311.765
454.5	0.01196	1684.51	454.5	0.00183	308.081	659	0.00098	210.753	659	0.00049	112.644	659	0.00159	311.765
455	0.01196	1684.51	455	0.00171	287.879	660	0.0011	236.559	660	0.00073	167.816	660	0.00171	335.294
455.5	0.01196	1684.51	455.5	0.00159	267.677	661	0.0011	236.559	661	0.00073	167.816	661	0.00159	311.765
456	0.01196	1684.51	456	0.00146	245.791	662	0.0011	236.559	662	0.00061	140.23	662	0.00159	311.765
456.5	0.01184	1667.61	456.5	0.00134	225.589	663	0.0011	236.559	663	0.00061	140.23	663	0.00159	311.765
457	0.01184	1667.61	457	0.00134	225.589	664	0.00098	210.753	664	0.00061	140.23	664	0.00159	311.765
457.5	0.01172	1650.7	457.5	0.00134	225.589	665	0.00098	210.753	665	0.00049	112.644	665	0.00159	311.765
458	0.01172	1650.7	458	0.00122	205.387	666	0.00098	210.753	666	0.00049	112.644	666	0.00159	311.765
458.5	0.01172	1650.7	458.5	0.00122	205.387	667	0.00098	210.753	667	0.00061	140.23	667	0.00159	311.765
459	0.0116	1633.8	459	0.0011	185.185	668	0.00098	210.753	668	0.00049	112.644	668	0.00159	311.765
459.5	0.01147	1615.49	459.5	0.0011	185.185	669	0.00098	210.753	669	0.00049	112.644	669	0.00159	311.765
460	0.01147	1615.49	460	0.00098	164.983	670	0.00098	210.753	670	0.00061	140.23	670	0.00159	311.765
460.5	0.01135	1598.59	460.5	0.00098	164.983	671	0.00098	210.753	671	0.00061	140.23	671	0.00159	311.765
461	0.01123	1581.69	461	0.00098	164.983	672	0.00085	182.796	672	0.00061	140.23	672	0.00159	311.765
461.5	0.01123	1581.69	461.5	0.00085	143.098	673	0.00085	182.796	673	0.00073	167.816	673	0.00159	311.765
462	0.01123	1581.69	462	0.00085	143.098	674	0.00085	182.796	674	0.00073	167.816	674	0.00146	286.275
462.5	0.01123	1581.69	462.5	0.00085	143.098	675	0.00085	182.796	675	0.00061	140.23	675	0.00134	262.745
463	0.01123	1581.69	463	0.00073	122.896	676	0.00098	210.753	676	0.00061	140.23	676	0.00134	262.745
463.5	0.01123	1581.69	463.5	0.00049	82.4916	677	0.00098	210.753	677	0.00073	167.816	677	0.00134	262.745
464	0.01123	1581.69	464	0.00049	82.4916	678	0.00085	182.796	678	0.00073	167.816	678	0.00134	262.745
464.5	0.01123	1581.69	464.5	0.00049	82.4916	679	0.00085	182.796	679	0.00061	140.23	679	0.00134	262.745
465	0.01123	1581.69	465	0.00049	82.4916	680	0.00085	182.796	680	0.00061	140.23	680	0.00134	262.745
465.5	0.01123	1581.69	465.5	0.00037	62.2896	681	0.00085	182.796	681	0.00061	140.23	681	0.00134	262.745
466	0.01123	1581.69	466	0.00037	62.2896	682	0.00085	182.796	682	0.00061	140.23	682	0.00134	262.745
466.5	0.01123	1581.69	466.5	0.00037	62.2896	683	0.00085	182.796	683	0.00061	140.23	683	0.00134	262.745
467	0.01123	1581.69	467	0.00037	62.2896	684	0.00085	182.796	684	0.00061	140.23	684	0.00134	262.745
467.5	0.01135	1598.59	467.5	0.00037	62.2896	685	0.00085	182.796	685	0.00061	140.23	685	0.00134	262.745
468	0.01147	1615.49	468	0.00037	62.2896	686	0.00085	182.796	686	0.00061	140.23	686	0.00134	262.745
468.5	0.0116	1633.8	468.5	0.00037	62.2896	687	0.00085	182.796	687	0.00061	140.23	687	0.00134	262.745
469	0.01172	1650.7	469	0.00037	62.2896	688	0.00085	182.796	688	0.00061	140.23	688	0.00122	239.216
469.5	0.01196	1684.51	469.5	0.00037	62.2896	689	0.00085	182.796	689	0.00049	112.644	689	0.00122	239.216
470	0.01221	1719.72	470	0.00037	62.2896	690	0.00085	182.796	690	0.00049	112.644	690	0.00134	262.745
470.5	0.01245	1753.52	470.5	0.00037	62.2896	691	0.00085	182.796	691	0.00049	112.644	691	0.00122	239.216
471	0.01257	1770.42	471	0.00037	62.2896	692	0.00085	182.796	692	0.00049	112.644	692	0.00122	239.216
471.5	0.01282	1805.63	471.5	0.00037	62.2896	693	0.00085	182.796	693	0.00049	112.644	693	0.00122	239.216
472	0.01306	1839.44	472	0.00037	62.2896	694	0.00085	182.796	694	0.00049	112.644	694	0.00122	239.216
472.5	0.01343	1891.55	472.5	0.00024	40.404	695	0.00085	182.796	695	0.00049	112.644	695	0.00122	239.216
473	0.01367	1925.35	473	0.00024	40.404	696	0.00085	182.796	696	0.00049	112.644	696	0.00122	239.216
473.5	0.01404	1977.46	473.5	0.00037	62.2896	697	0.00085	182.796	697	0.00049	112.644	697	0.00122	239.216
474	0.01453	2046.48	474	0.00037	62.2896	698	0.00085	182.796	698	0.00049	112.644	698	0.00122	239.216
474.5	0.01477	2080.28	474.5	0.00037	62.2896	699	0.00085	182.796	699	0.00049	112.644	699	0.00122	239.216
475	0.01514	2132.39	475	0.00037	62.2896	700	0.00073	156.989	700	0.00037	85.0575	700	0.00122	239.216
475.5	0.0155	2183.1	475.5	0.00049	82.4916
476	0.01587	2235.21	476	0.00049	82.4916
476.5	0.01624	2287.32	476.5	0.00049	82.4916
477	0.01672	2354.93	477	0.00049	82.4916
477.5	0.01721	2423.94	477.5	0.00061	102.694
478	0.01758	2476.06	478	0.00073	122.896
478.5	0.01807	2545.07	478.5	0.00085	143.098
479	0.01831	2578.87	479	0.00085	143.098
479.5	0.01868	2630.99	479.5	0.00098	164.983
480	0.01904	2681.69	480	0.00098	164.983
480.5	0.01929	2716.9	480.5	0.0011	185.185
481	0.01953	2750.7	481	0.00122	205.387
481.5	0.01978	2785.92	481.5	0.00122	205.387
482	0.0199	2802.82	482	0.00134	225.589
482.5	0.02002	2819.72	482.5	0.00146	245.791
483	0.02026	2853.52	483	0.00159	267.677
483.5	0.02051	2888.73	483.5	0.00171	287.879
484	0.02063	2905.63	484	0.00183	308.081
484.5	0.02063	2905.63	484.5	0.00183	308.081
485	0.02075	2922.54	485	0.00183	308.081
485.5	0.02075	2922.54	485.5	0.00195	328.283
486	0.02075	2922.54	486	0.00208	350.168
486.5	0.02087	2939.44	486.5	0.0022	370.37
487	0.021	2957.75	487	0.00232	390.572
487.5	0.02112	2974.65	487.5	0.00244	410.774
488	0.02112	2974.65	488	0.00244	410.774
488.5	0.02124	2991.55	488.5	0.00244	410.774
489	0.02124	2991.55	489	0.00256	430.976
489.5	0.02136	3008.45	489.5	0.00256	430.976
490	0.02161	3043.66	490	0.00256	430.976
490.5	0.02173	3060.56	490.5	0.00269	452.862
491	0.02197	3094.37	491	0.00269	452.862
491.5	0.02234	3146.48	491.5	0.00269	452.862
492	0.02258	3180.28	492	0.00269	452.862
492.5	0.02295	3232.39	492.5	0.00269	452.862
493	0.02356	3318.31	493	0.00281	473.064
493.5	0.02417	3404.23	493.5	0.00281	473.064
494	0.02478	3490.14	494	0.00293	493.266
494.5	0.02551	3592.96	494.5	0.00305	513.468
495	0.02637	3714.08	495	0.00305	513.468
495.5	0.02747	3869.01	495.5	0.00305	513.468
496	0.02869	4040.85	496	0.00305	513.468
496.5	0.02991	4212.68	496.5	0.00305	513.468
497	0.03125	4401.41	497	0.00317	533.67
497.5	0.03271	4607.04	497.5	0.00317	533.67
498	0.03455	4866.2	498	0.0033	555.556
498.5	0.03638	5123.94	498.5	0.0033	555.556
499	0.03821	5381.69	499	0.0033	555.556
499.5	0.04028	5673.24	499.5	0.0033	555.556
500	0.04248	5983.1	500	0.00342	575.758
500.5	0.0448	6309.86	500.5	0.00366	616.162
501	0.04724	6653.52	501	0.00378	636.364
501.5	0.04993	7032.39	501.5	0.00378	636.364
502	0.05249	7392.96	502	0.00391	658.249
502.5	0.05518	7771.83	502.5	0.00415	698.653
503	0.05786	8149.3	503	0.00427	718.855
503.5	0.06067	8545.07	503.5	0.00439	739.057
504	0.06348	8940.85	504	0.00464	781.145
504.5	0.06628	9335.21	504.5	0.00476	801.347
505	0.06921	9747.89	505	0.00488	821.549
505.5	0.07239	10195.8	505.5	0.00513	863.636
506	0.07544	10625.4	506	0.00549	924.242
506.5	0.07861	11071.8	506.5	0.00562	946.128
507	0.08167	11502.8	507	0.00586	986.532
507.5	0.08496	11966.2	507.5	0.0061	1026.94
508	0.08826	12431	508	0.00635	1069.02
508.5	0.09155	12894.4	508.5	0.00659	1109.43
509	0.09473	13342.3	509	0.00696	1171.72
509.5	0.09802	13805.6	509.5	0.0072	1212.12
510	0.10107	14235.2	510	0.00745	1254.21
510.5	0.10376	14614.1	510.5	0.00757	1274.41
511	0.10632	14974.6	511	0.00781	1314.81
511.5	0.10852	15284.5	511.5	0.00806	1356.9
512	0.11047	15559.2	512	0.0083	1397.31
512.5	0.11206	15783.1	512.5	0.00867	1459.6
513	0.1134	15971.8	513	0.00891	1500
513.5	0.11438	16109.9	513.5	0.00903	1520.2
514	0.11499	16195.8	514	0.00928	1562.29
514.5	0.11536	16247.9	514.5	0.00964	1622.9
515	0.11536	16247.9	515	0.00977	1644.78
515.5	0.11499	16195.8	515.5	0.01001	1685.19
516	0.11438	16109.9	516	0.01025	1725.59
516.5	0.11353	15990.1	516.5	0.01038	1747.47
517	0.11243	15835.2	517	0.0105	1767.68
517.5	0.11108	15645.1	517.5	0.01062	1787.88
518	0.10938	15405.6	518	0.01086	1828.28
518.5	0.1073	15112.7	518.5	0.01099	1850.17
519	0.10498	14785.9	519	0.01111	1870.37
519.5	0.10254	14442.3	519.5	0.01111	1870.37
520	0.09985	14063.4	520	0.01123	1890.57
520.5	0.09705	13669	520.5	0.01123	1890.57
521	0.09412	13256.3	521	0.01135	1910.77
521.5	0.09106	12825.4	521.5	0.01135	1910.77
522	0.0874	12309.9	522	0.01135	1910.77
522.5	0.08362	11777.5	522.5	0.01135	1910.77
523	0.08008	11278.9	523	0.01135	1910.77
523.5	0.07654	10780.3	523.5	0.01123	1890.57
524	0.07312	10298.6	524	0.01123	1890.57
524.5	0.0697	9816.9	524.5	0.01123	1890.57
525	0.06616	9318.31	525	0.01111	1870.37
525.5	0.06262	8819.72	525.5	0.01099	1850.17
526	0.05933	8356.34	526	0.01099	1850.17
526.5	0.05615	7908.45	526.5	0.01099	1850.17
527	0.05298	7461.97	527	0.01086	1828.28
527.5	0.05017	7066.2	527.5	0.01062	1787.88
528	0.04749	6688.73	528	0.0105	1767.68
528.5	0.0448	6309.86	528.5	0.0105	1767.68
529	0.04224	5949.3	529	0.01038	1747.47
529.5	0.03979	5604.23	529.5	0.01038	1747.47
530	0.0376	5295.77	530	0.01038	1747.47
530.5	0.03564	5019.72	530.5	0.0105	1767.68
531	0.03394	4780.28	531	0.0105	1767.68
531.5	0.03223	4539.44	531.5	0.0105	1767.68
532	0.03076	4332.39	532	0.01062	1787.88
532.5	0.02954	4160.56	532.5	0.01086	1828.28
533	0.02832	3988.73	533	0.01111	1870.37
533.5	0.02734	3850.7	533.5	0.01147	1930.98
534	0.02661	3747.89	534	0.01184	1993.27
534.5	0.02588	3645.07	534.5	0.01208	2033.67
535	0.02539	3576.06	535	0.01245	2095.96
535.5	0.02502	3523.94	535.5	0.01306	2198.65
536	0.0249	3507.04	536	0.01355	2281.14
536.5	0.02478	3490.14	536.5	0.01428	2404.04
537	0.0249	3507.04	537	0.01489	2506.73
537.5	0.02502	3523.94	537.5	0.0155	2609.43
538	0.02539	3576.06	538	0.01624	2734.01
538.5	0.02588	3645.07	538.5	0.01709	2877.1
539	0.02637	3714.08	539	0.01794	3020.2
539.5	0.02698	3800	539.5	0.01892	3185.19
540	0.02759	3885.92	540	0.0199	3350.17
540.5	0.02832	3988.73	540.5	0.021	3535.35
541	0.02917	4108.45	541	0.02209	3718.86
541.5	0.03003	4229.58	541.5	0.02356	3966.33
542	0.03088	4349.3	542	0.0249	4191.92
542.5	0.03174	4470.42	542.5	0.02637	4439.39
543	0.03259	4590.14	543	0.02783	4685.19
543.5	0.03357	4728.17	543.5	0.0293	4932.66
544	0.03442	4847.89	544	0.03101	5220.54
544.5	0.0354	4985.92	544.5	0.03271	5506.73
545	0.03625	5105.63	545	0.03442	5794.61
545.5	0.03699	5209.86	545.5	0.03613	6082.49
546	0.03772	5312.68	546	0.03772	6350.17
546.5	0.03833	5398.59	546.5	0.03943	6638.05
547	0.03894	5484.51	547	0.04126	6946.13
547.5	0.03955	5570.42	547.5	0.04321	7274.41
548	0.04004	5639.44	548	0.04529	7624.58
548.5	0.04041	5691.55	548.5	0.04724	7952.86
549	0.04065	5725.35	549	0.04919	8281.14
549.5	0.04077	5742.25	549.5	0.05115	8611.11
550	0.04065	5725.35	550	0.05298	8919.19
550.5	0.04053	5708.45	550.5	0.05505	9267.68
551	0.04028	5673.24	551	0.05725	9638.05
551.5	0.03979	5604.23	551.5	0.05957	10028.6
552	0.03906	5501.41	552	0.06165	10378.8
552.5	0.03833	5398.59	552.5	0.0636	10707.1
553	0.0376	5295.77	553	0.06592	11097.6
553.5	0.03662	5157.75	553.5	0.06799	11446.1
554	0.03564	5019.72	554	0.06995	11776.1
554.5	0.03455	4866.2	554.5	0.07202	12124.6
555	0.03333	4694.37	555	0.07385	12432.7
555.5	0.03198	4504.23	555.5	0.07556	12720.5
556	0.03064	4315.49	556	0.07727	13008.4
556.5	0.02942	4143.66	556.5	0.07874	13255.9
557	0.0282	3971.83	557	0.07996	13461.3
557.5	0.02698	3800	557.5	0.08105	13644.8
558	0.02563	3609.86	558	0.08203	13809.8
558.5	0.02429	3421.13	558.5	0.08276	13932.7
559	0.02307	3249.3	559	0.08325	14015.2
559.5	0.02185	3077.46	559.5	0.0835	14057.2
560	0.02051	2888.73	560	0.08362	14077.4
560.5	0.01941	2733.8	560.5	0.08337	14035.4
561	0.01831	2578.87	561	0.08289	13954.5
561.5	0.01733	2440.85	561.5	0.08228	13851.9
562	0.01636	2304.23	562	0.0813	13686.9
562.5	0.0155	2183.1	562.5	0.08008	13481.5
563	0.01465	2063.38	563	0.07874	13255.9
563.5	0.01392	1960.56	563.5	0.07703	12968
564	0.01318	1856.34	564	0.07507	12638
564.5	0.0127	1788.73	564.5	0.07312	12309.8
565	0.01208	1701.41	565	0.07092	11939.4
565.5	0.0116	1633.8	565.5	0.06848	11528.6
566	0.01123	1581.69	566	0.06616	11138
566.5	0.01086	1529.58	566.5	0.06372	10727.3
567	0.01062	1495.77	567	0.06104	10276.1
567.5	0.01038	1461.97	567.5	0.05835	9823.23
568	0.01025	1443.66	568	0.05579	9392.26
568.5	0.01025	1443.66	568.5	0.05298	8919.19
569	0.01013	1426.76	569	0.05017	8446.13
569.5	0.01013	1426.76	569.5	0.04773	8035.35
570	0.01025	1443.66	570	0.04541	7644.78
570.5	0.01038	1461.97	570.5	0.04297	7234.01
571	0.0105	1478.87	571	0.04053	6823.23
571.5	0.01062	1495.77	571.5	0.03833	6452.86
572	0.01086	1529.58	572	0.03613	6082.49
572.5	0.01123	1581.69	572.5	0.03406	5734.01
573	0.0116	1633.8	573	0.0321	5404.04
573.5	0.01196	1684.51	573.5	0.03052	5138.05
574	0.01245	1753.52	574	0.02881	4850.17
574.5	0.01294	1822.54	574.5	0.0271	4562.29
575	0.01343	1891.55	575	0.02563	4314.81
575.5	0.01392	1960.56	575.5	0.02429	4089.23
576	0.0144	2028.17	576	0.02307	3883.84
576.5	0.01501	2114.08	576.5	0.02173	3658.25
577	0.01575	2218.31	577	0.02051	3452.86
577.5	0.01636	2304.23	577.5	0.01941	3267.68
578	0.01709	2407.04	578	0.01843	3102.69
578.5	0.01794	2526.76	578.5	0.01746	2939.39
579	0.0188	2647.89	579	0.01648	2774.41
579.5	0.01965	2767.61	579.5	0.01575	2651.52
580	0.02063	2905.63	580	0.01501	2526.94
580.5	0.02173	3060.56	580.5	0.01428	2404.04
581	0.02271	3198.59	581	0.01367	2301.35
581.5	0.0238	3352.11	581.5	0.01318	2218.86
582	0.02502	3523.94	582	0.0127	2138.05
582.5	0.02625	3697.18	582.5	0.01221	2055.56
583	0.02734	3850.7	583	0.01196	2013.47
583.5	0.02856	4022.54	583.5	0.0116	1952.86
584	0.02966	4177.46	584	0.01135	1910.77
584.5	0.03064	4315.49	584.5	0.01123	1890.57
585	0.03174	4470.42	585	0.01123	1890.57
585.5	0.03247	4573.24	585.5	0.01111	1870.37
586	0.03394	4780.28	586	0.01196	2013.47
586.5	0.03503	4933.8	586.5	0.01245	2095.96
587	0.03467	4883.1	587	0.01196	2013.47
587.5	0.03467	4883.1	587.5	0.01184	1993.27
588	0.03479	4900	588	0.01184	1993.27
588.5	0.03491	4916.9	588.5	0.01208	2033.67
589	0.03479	4900	589	0.01233	2075.76
589.5	0.03467	4883.1	589.5	0.0127	2138.05
590	0.03442	4847.89	590	0.01318	2218.86
590.5	0.03406	4797.18	590.5	0.01367	2301.35
591	0.03357	4728.17	591	0.01404	2363.64
591.5	0.0332	4676.06	591.5	0.01453	2446.13
592	0.03284	4625.35	592	0.01514	2548.82
592.5	0.03235	4556.34	592.5	0.01514	2548.82
593	0.03186	4487.32	593	0.01538	2589.23
593.5	0.03125	4401.41	593.5	0.01672	2814.81
594	0.02979	4195.77	594	0.01782	3000
594.5	0.02856	4022.54	594.5	0.01868	3144.78
595	0.02844	4005.63	595	0.01929	3247.47
595.5	0.02808	3954.93	595.5	0.02002	3370.37
596	0.02734	3850.7	596	0.02075	3493.27
596.5	0.02649	3730.99	596.5	0.02161	3638.05
597	0.02563	3609.86	597	0.02222	3740.74
597.5	0.02466	3473.24	597.5	0.02295	3863.64
598	0.02368	3335.21	598	0.0238	4006.73
598.5	0.02283	3215.49	598.5	0.02454	4131.31
599	0.02185	3077.46	599	0.02515	4234.01
599.5	0.02087	2939.44	599.5	0.02588	4356.9
600	0.0199	2802.82	600	0.02637	4439.39
600.5	0.01904	2681.69	600.5	0.02686	4521.89
601	0.01819	2561.97	601	0.02722	4582.49
601.5	0.01733	2440.85	601.5	0.02747	4624.58
602	0.0166	2338.03	602	0.02759	4644.78
602.5	0.01599	2252.11	602.5	0.02747	4624.58
603	0.01538	2166.2	603	0.02734	4602.69
603.5	0.01477	2080.28	603.5	0.0271	4562.29
604	0.01404	1977.46	604	0.02649	4459.6
604.5	0.01355	1908.45	604.5	0.02588	4356.9
605	0.01294	1822.54	605	0.02515	4234.01
605.5	0.01233	1736.62	605.5	0.02417	4069.02
606	0.01184	1667.61	606	0.02307	3883.84
606.5	0.01135	1598.59	606.5	0.02222	3740.74
607	0.01086	1529.58	607	0.02112	3555.56
607.5	0.0105	1478.87	607.5	0.0199	3350.17
608	0.01001	1409.86	608	0.01855	3122.9
608.5	0.00952	1340.85	608.5	0.01733	2917.51
609	0.00903	1271.83	609	0.01611	2712.12
609.5	0.00867	1221.13	609.5	0.01489	2506.73
610	0.0083	1169.01	610	0.01367	2301.35
610.5	0.00793	1116.9	610.5	0.01257	2116.16
611	0.00757	1066.2	611	0.01147	1930.98
611.5	0.0072	1014.08	611.5	0.01038	1747.47
612	0.00684	963.38	612	0.0094	1582.49
612.5	0.00647	911.268	612.5	0.00842	1417.51
613	0.00623	877.465	613	0.00757	1274.41
613.5	0.00586	825.352	613.5	0.00659	1109.43
614	0.00562	791.549	614	0.00586	986.532
614.5	0.00537	756.338	614.5	0.00525	883.838
615	0.00513	722.535	615	0.00452	760.943
615.5	0.00488	687.324	615.5	0.00403	678.451
616	0.00476	670.423	616	0.00342	575.758
616.5	0.00452	636.62	616.5	0.00293	493.266
617	0.00427	601.408	617	0.00244	410.774
617.5	0.00403	567.606	617.5	0.00208	350.168
618	0.00391	550.704	618	0.00159	267.677
618.5	0.00391	550.704	618.5	0.00122	205.387
619	0.00378	532.394	619	0.0011	185.185
619.5	0.00378	532.394	619.5	0.00073	122.896
620	0.00366	515.493	620	0.00037	62.2896
620.5	0.00354	498.592	620.5	0.00012	20.202
621	0.00354	498.592	621	-0.00012	-20.202
621.5	0.00342	481.69	621.5	-0.00024	-40.404
622	0.00342	481.69	622	-0.00049	-82.4916
622.5	0.00354	498.592	622.5	-0.00073	-122.896
623	0.00354	498.592	623	-0.00085	-143.098
623.5	0.00354	498.592	623.5	-0.00085	-143.098
624	0.00366	515.493	624	-0.00098	-164.983
624.5	0.00378	532.394	624.5	-0.00122	-205.387
625	0.00391	550.704	625	-0.00146	-245.791
625.5	0.00403	567.606	625.5	-0.00146	-245.791
626	0.00415	584.507	626	-0.00159	-267.677
626.5	0.00439	618.31	626.5	-0.00159	-267.677
627	0.00464	653.521	627	-0.00159	-267.677
627.5	0.00476	670.423	627.5	-0.00159	-267.677
628	0.005	704.225	628	-0.00171	-287.879
628.5	0.00537	756.338	628.5	-0.00183	-308.081
629	0.00562	791.549	629	-0.00183	-308.081
629.5	0.00586	825.352	629.5	-0.00183	-308.081
630	0.00623	877.465	630	-0.00195	-328.283
630.5	0.00659	928.169	630.5	-0.00208	-350.168
631	0.00696	980.282	631	-0.00208	-350.168
631.5	0.0072	1014.08	631.5	-0.00208	-350.168
632	0.00769	1083.1	632	-0.00208	-350.168
632.5	0.00818	1152.11	632.5	-0.0022	-370.37
633	0.00854	1202.82	633	-0.0022	-370.37
633.5	0.00903	1271.83	633.5	-0.0022	-370.37
634	0.00952	1340.85	634	-0.0022	-370.37
634.5	0.01001	1409.86	634.5	-0.0022	-370.37
635	0.01074	1512.68	635	-0.0022	-370.37
635.5	0.01135	1598.59	635.5	-0.0022	-370.37
636	0.01208	1701.41	636	-0.00208	-350.168
636.5	0.01282	1805.63	636.5	-0.00208	-350.168
637	0.01355	1908.45	637	-0.00208	-350.168
637.5	0.01428	2011.27	637.5	-0.00208	-350.168
638	0.01514	2132.39	638	-0.00208	-350.168
638.5	0.01599	2252.11	638.5	-0.00208	-350.168
639	0.01685	2373.24	639	-0.00208	-350.168
639.5	0.0177	2492.96	639.5	-0.00208	-350.168
640	0.01855	2612.68	640	-0.0022	-370.37
640.5	0.01941	2733.8	640.5	-0.0022	-370.37
641	0.02002	2819.72	641	-0.0022	-370.37
641.5	0.02075	2922.54	641.5	-0.00208	-350.168
642	0.02124	2991.55	642	-0.0022	-370.37
642.5	0.02161	3043.66	642.5	-0.0022	-370.37
643	0.02197	3094.37	643	-0.0022	-370.37
643.5	0.02209	3111.27	643.5	-0.00208	-350.168
644	0.02209	3111.27	644	-0.0022	-370.37
644.5	0.02209	3111.27	644.5	-0.0022	-370.37
645	0.02197	3094.37	645	-0.0022	-370.37
645.5	0.02161	3043.66	645.5	-0.0022	-370.37
646	0.021	2957.75	646	-0.0022	-370.37
646.5	0.02136	3008.45	646.5	-0.0022	-370.37
647	0.02136	3008.45	647	-0.0022	-370.37
647.5	0.02002	2819.72	647.5	-0.0022	-370.37
648	0.01855	2612.68	648	-0.0022	-370.37
648.5	0.01733	2440.85	648.5	-0.0022	-370.37
649	0.01648	2321.13	649	-0.0022	-370.37
649.5	0.01563	2201.41	649.5	-0.0022	-370.37
650	0.01477	2080.28	650	-0.0022	-370.37
650.5	0.01379	1942.25	650.5	-0.0022	-370.37
651	0.01294	1822.54	651	-0.0022	-370.37
651.5	0.01208	1701.41	651.5	-0.0022	-370.37
652	0.01135	1598.59	652	-0.0022	-370.37
652.5	0.01074	1512.68	652.5	-0.0022	-370.37
653	0.00989	1392.96	653	-0.0022	-370.37
653.5	0.00916	1290.14	653.5	-0.0022	-370.37
654	0.00854	1202.82	654	-0.00232	-390.572
654.5	0.00793	1116.9	654.5	-0.00232	-390.572
655	0.0072	1014.08	655	-0.00232	-390.572
655.5	0.00671	945.07	655.5	-0.00244	-410.774
656	0.00623	877.465	656	-0.00244	-410.774
656.5	0.00574	808.451	656.5	-0.00244	-410.774
657	0.00537	756.338	657	-0.00232	-390.572
657.5	0.005	704.225	657.5	-0.00232	-390.572
658	0.00452	636.62	658	-0.00244	-410.774
658.5	0.00415	584.507	658.5	-0.00244	-410.774
659	0.00391	550.704	659	-0.00244	-410.774
659.5	0.00366	515.493	659.5	-0.00244	-410.774
660	0.00342	481.69	660	-0.00244	-410.774
660.5	0.00317	446.479	660.5	-0.00244	-410.774
661	0.00281	395.775	661	-0.00244	-410.774
661.5	0.00256	360.563	661.5	-0.00244	-410.774
662	0.00244	343.662	662	-0.00244	-410.774
662.5	0.0022	309.859	662.5	-0.00244	-410.774
663	0.00195	274.648	663	-0.00244	-410.774
663.5	0.00183	257.746	663.5	-0.00244	-410.774
664	0.00171	240.845	664	-0.00244	-410.774
664.5	0.00159	223.944	664.5	-0.00244	-410.774
665	0.00146	205.634	665	-0.00244	-410.774
665.5	0.00122	171.831	665.5	-0.00256	-430.976
666	0.00122	171.831	666	-0.00256	-430.976
666.5	0.0011	154.93	666.5	-0.00256	-430.976
667	0.00098	138.028	667	-0.00256	-430.976
667.5	0.00098	138.028	667.5	-0.00256	-430.976
668	0.00085	119.718	668	-0.00256	-430.976
668.5	0.00085	119.718	668.5	-0.00256	-430.976
669	0.00085	119.718	669	-0.00256	-430.976
669.5	0.00085	119.718	669.5	-0.00256	-430.976
670	0.00073	102.817	670	-0.00256	-430.976
670.5	0.00049	69.0141	670.5	-0.00256	-430.976
671	0.00049	69.0141	671	-0.00256	-430.976
671.5	0.00049	69.0141	671.5	-0.00256	-430.976
672	0.00049	69.0141	672	-0.00256	-430.976
672.5	0.00037	52.1127	672.5	-0.00256	-430.976
673	0.00037	52.1127	673	-0.00256	-430.976
673.5	0.00037	52.1127	673.5	-0.00256	-430.976
674	0.00037	52.1127	674	-0.00256	-430.976
674.5	0.00037	52.1127	674.5	-0.00244	-410.774
675	0.00037	52.1127	675	-0.00244	-410.774
675.5	0.00037	52.1127	675.5	-0.00244	-410.774
676	0.00024	33.8028	676	-0.00244	-410.774
676.5	0.00024	33.8028	676.5	-0.00244	-410.774
677	0.00024	33.8028	677	-0.00244	-410.774
677.5	0.00024	33.8028	677.5	-0.00244	-410.774
678	0.00024	33.8028	678	-0.00244	-410.774
678.5	0.00024	33.8028	678.5	-0.00244	-410.774
679	0.00024	33.8028	679	-0.00244	-410.774
679.5	0.00012	16.9014	679.5	-0.00244	-410.774
680	0	0	680	-0.00244	-410.774
680.5	0	0	680.5	-0.00244	-410.774
681	0	0	681	-0.00244	-410.774
681.5	0.00012	16.9014	681.5	-0.00232	-390.572
682	0.00012	16.9014	682	-0.00232	-390.572
682.5	0	0	682.5	-0.00232	-390.572
683	0	0	683	-0.00232	-390.572
683.5	0	0	683.5	-0.00232	-390.572
684	0	0	684	-0.00232	-390.572
684.5	0	0	684.5	-0.0022	-370.37
685	0	0	685	-0.0022	-370.37
685.5	0	0	685.5	-0.0022	-370.37
686	0	0	686	-0.0022	-370.37
686.5	0	0	686.5	-0.0022	-370.37
687	0	0	687	-0.00208	-350.168
687.5	0	0	687.5	-0.00208	-350.168
688	0	0	688	-0.00208	-350.168
688.5	0.00012	16.9014	688.5	-0.00195	-328.283
689	0.00012	16.9014	689	-0.00195	-328.283
689.5	0	0	689.5	-0.00195	-328.283
690	0	0	690	-0.00183	-308.081
690.5	0	0	690.5	-0.00183	-308.081
691	0	0	691	-0.00183	-308.081
691.5	0	0	691.5	-0.00183	-308.081
692	0	0	692	-0.00171	-287.879
692.5	0	0	692.5	-0.00159	-267.677
693	0	0	693	-0.00171	-287.879
693.5	0	0	693.5	-0.00171	-287.879
694	0	0	694	-0.00159	-267.677
694.5	0	0	694.5	-0.00159	-267.677
695	0	0	695	-0.00159	-267.677
695.5	0	0	695.5	-0.00159	-267.677
696	0	0	696	-0.00159	-267.677
696.5	0	0	696.5	-0.00146	-245.791
697	0	0	697	-0.00134	-225.589
697.5	0	0	697.5	-0.00122	-205.387
698	0	0	698	-0.00122	-205.387
698.5	0.00012	16.9014	698.5	-0.00122	-205.387
699	0.00012	16.9014	699	-0.00122	-205.387
699.5	0.00012	16.9014	699.5	-0.00024	-40.404
700	0.00012	16.9014	700	0.00098	164.983

## Sheet: Fig. 4c
DMAP released in photolysis reaction of DMAP caged porphyrin PPGs
Compound 6				Compound 6-Zn				Compound 6-Pd			Compound 6-Cu		Compound 6-Ni
Time / s	DMAP HPLC peak Intensity / arb. units	DMAP Conc. / micro M		Time / s	DMAP HPLC peak Intensity / arb. units	DMAP Conc. / micro M		Time / s	DMAP HPLC peak Intensity / arb. units	DMAP Conc. / micro M	DMAP HPLC peak Intensity / arb. units	DMAP Conc. / micro M	DMAP HPLC peak Intensity / arb. units	DMAP Conc. / micro M
0	0	2.11601e-06		0	0	-0.009		0	0	3.41521e-06	0	0	0	0
15	416	4.9123		2	618	7.28859		15	260	3.07039	0	0	0	0
30	594	7.01419		4	976	11.516		30	461	5.44403	0	0	0	0
60	744	8.78545		6	1230	14.5153		60	727	8.58527	0	0	0	0
90	897	10.5921		8	1375	16.2276		90	883	10.4275	0	0	0	0
150	1100	12.9892		10	1484	17.5147		150	1127	13.3089	0	0	0	0
210	1208	14.2645		12	1551	18.3058		210	1267	14.9622	0	0	0	0
300	1294	15.2801		14	1565	18.4711		300	1449	17.1115	0	0	0	0
390	1417	16.7325		16	1594	18.8136		390	1536	18.1389	0	0	0	0
510	1506	17.7834		18	1562	18.4357		510	1559	18.4105	0	0	0	0
630	1521	17.9606		20	1569	18.5184		630	1576	18.6112	0	0	0	0
				Calibration curve for DMAP
				DMAP Conc. / micro M	HPLC peak Intensity / arb. Units
				0	0
				5	649
				10	1023
				20	1938
				40	3760
				60	5215
				80	6789
				100	8701

[truncated: 7 more sheets: Fig. 5b, Fig. 5c, SI Fig. 3 (right panals), SI Fig. 6a, SI Fig. 6b, SI Fig. 6c, SI Fig.7b]
